# Supplementary material for: True bugs (Hemiptera, Heteroptera) as psyllid predators (Hemiptera, Psylloidea)
Source: Zookeys. 2013 Jul 30;(319):169–89. doi: 10.3897/zookeys.319.4316 (PMC3744743; doi:10.3897/zookeys.319.4316)
Supplement: XML Treatment for Anthocoris amplicollis [file zookeys.319.4316-treatment1.xml]

<!DOCTYPE tp:taxon-treatment
  PUBLIC "-//TaxonX//DTD Taxonomic Treatment Publishing DTD v0 20100105//EN" "tax-treatment-NSO.dtd">
<tp:taxon-treatment xmlns:tp="http://www.plazi.org/taxpub"><tp:treatment-meta><mixed-citation publication-type="journal"><person-group><name><surname>Jerinić-Prodanović</surname><given-names>Dušanka</given-names></name><name><surname>Protić</surname><given-names>Ljiljana</given-names></name></person-group><article-title>True bugs (Hemiptera, Heteroptera) as psyllid predators (Hemiptera, Psylloidea)</article-title><source>Zookeys</source><day>30</day><month>7</month><year>2013</year><volume>2013</volume><issue>319</issue><fpage>169</fpage><lpage>189</lpage><pub-id pub-id-type="doi">10.3897/zookeys.319.4316</pub-id></mixed-citation></tp:treatment-meta><tp:nomenclature><label>1)</label><tp:taxon-name>
                            <tp:taxon-name-part taxon-name-part-type="genus">Anthocoris</tp:taxon-name-part>
                            <tp:taxon-name-part taxon-name-part-type="species">amplicollis</tp:taxon-name-part>
                        </tp:taxon-name><tp:taxon-authority>(Horváth, 1839)</tp:taxon-authority></tp:nomenclature><tp:treatment-sec sec-type="Trophic status"><title>Trophic status.</title><p>Zoophagous.</p></tp:treatment-sec><tp:treatment-sec sec-type="Distribution"><title>Distribution.</title><p>Europe.</p></tp:treatment-sec><tp:treatment-sec sec-type="Prey"><title>Prey.</title><p><bold><italic><tp:taxon-name>Psylla buxi</tp:taxon-name></italic> (Linnaeus, 1758)</bold>, from <italic><tp:taxon-name>Buxus sempervirens</tp:taxon-name></italic>, Nova Galenika, 13.VI.2009, reared 3♂♂, 2♀♀.</p><p><italic><tp:taxon-name>Anthocoris amplicollis</tp:taxon-name></italic> was already reported in Serbia (<xref ref-type="bibr" rid="B26">Protić and Stojanović 2003</xref>) but the above mentioned record is the first one in Serbia as a psyllid predator. In Switzerland, it was registered by <xref ref-type="bibr" rid="B36">Wyniger and Burckhardt (2003)</xref> in galls of <italic><tp:taxon-name>Psyllopsis fraxini</tp:taxon-name></italic>. According to available literature data, <italic><tp:taxon-name>Anthocoris amplicollis</tp:taxon-name></italic> has not been published as a predator of <italic><tp:taxon-name>Psylla buxi</tp:taxon-name></italic>.</p></tp:treatment-sec><ref-list><ref id="B26"><mixed-citation xmlns:xlink="http://www.w3.org/1999/xlink" xlink:type="simple"><person-group><name name-style="western"><surname>Protić</surname><given-names>Lj</given-names></name><name name-style="western"><surname>Stojanović</surname><given-names>A</given-names></name></person-group> (<year>2003</year>) <article-title>New records of <italic>Anthocoris amplicollis</italic> Horváth (Heteroptera: Anthocoridae) on the Balkan peninsula.</article-title><source>Acta entomologica Serbica</source><volume>8</volume> (<issue>1/2</issue>): <fpage>103</fpage>–<lpage>104</lpage>.</mixed-citation></ref><ref id="B36"><mixed-citation xmlns:xlink="http://www.w3.org/1999/xlink" xlink:type="simple"><person-group><name name-style="western"><surname>Wyniger</surname><given-names>D</given-names></name><name name-style="western"><surname>Burckhardt</surname><given-names>D</given-names></name></person-group> (<year>2003</year>) <article-title>Die Landwanzenfauna (Hemiptera, Heteroptera) von Basel (Schweiz) und Umgebung.</article-title><source>Mitteilungen der Schweizerischen entomologischen Gesellschaft</source><volume>76</volume>: <fpage>1</fpage>-<lpage>136</lpage>.</mixed-citation></ref></ref-list></tp:taxon-treatment>
