# Supplementary material for: True bugs (Hemiptera, Heteroptera) as psyllid predators (Hemiptera, Psylloidea)
Source: Zookeys. 2013 Jul 30;(319):169–89. doi: 10.3897/zookeys.319.4316 (PMC3744743; doi:10.3897/zookeys.319.4316)
Supplement: XML Treatment for Anthocoris confusus [file zookeys.319.4316-treatment2.xml]

<!DOCTYPE tp:taxon-treatment
  PUBLIC "-//TaxonX//DTD Taxonomic Treatment Publishing DTD v0 20100105//EN" "tax-treatment-NSO.dtd">
<tp:taxon-treatment xmlns:tp="http://www.plazi.org/taxpub"><tp:treatment-meta><mixed-citation publication-type="journal"><person-group><name><surname>Jerinić-Prodanović</surname><given-names>Dušanka</given-names></name><name><surname>Protić</surname><given-names>Ljiljana</given-names></name></person-group><article-title>True bugs (Hemiptera, Heteroptera) as psyllid predators (Hemiptera, Psylloidea)</article-title><source>Zookeys</source><day>30</day><month>7</month><year>2013</year><volume>2013</volume><issue>319</issue><fpage>169</fpage><lpage>189</lpage><pub-id pub-id-type="doi">10.3897/zookeys.319.4316</pub-id></mixed-citation></tp:treatment-meta><tp:nomenclature><label>2)</label><tp:taxon-name>
                            <tp:taxon-name-part taxon-name-part-type="genus">Anthocoris</tp:taxon-name-part>
                            <tp:taxon-name-part taxon-name-part-type="species">confusus</tp:taxon-name-part>
                        </tp:taxon-name><tp:taxon-authority>Reuter, 1884</tp:taxon-authority></tp:nomenclature><tp:treatment-sec sec-type="Trophic status"><title>Trophic status.</title><p>Zoophagous.</p></tp:treatment-sec><tp:treatment-sec sec-type="Distribution"><title>Distribution.</title><p>Palaearctic.</p></tp:treatment-sec><tp:treatment-sec sec-type="Prey"><title>Prey.</title><p><bold><italic><tp:taxon-name>Psylla buxi</tp:taxon-name></italic></bold>, from <italic><tp:taxon-name>Buxus semprevirens</tp:taxon-name></italic>, Sokobanja, 25.IX.2009, reared 1♀.</p><p>Registered as a psyllid predator on conifers (<xref ref-type="bibr" rid="B36">Wyniger and Burckhardt 2003</xref>) and aphids (<xref ref-type="bibr" rid="B8">Herard 1986</xref>). In the present paper, reported for the first time as a psyllid predator in Serbia.</p><!--PageBreak--><!--PageBreak--><!--PageBreak--><!--PageBreak--></tp:treatment-sec><ref-list><ref id="B36"><mixed-citation xmlns:xlink="http://www.w3.org/1999/xlink" xlink:type="simple"><person-group><name name-style="western"><surname>Wyniger</surname><given-names>D</given-names></name><name name-style="western"><surname>Burckhardt</surname><given-names>D</given-names></name></person-group> (<year>2003</year>) <article-title>Die Landwanzenfauna (Hemiptera, Heteroptera) von Basel (Schweiz) und Umgebung.</article-title><source>Mitteilungen der Schweizerischen entomologischen Gesellschaft</source><volume>76</volume>: <fpage>1</fpage>-<lpage>136</lpage>.</mixed-citation></ref><ref id="B8"><mixed-citation xmlns:xlink="http://www.w3.org/1999/xlink" xlink:type="simple"><person-group><name name-style="western"><surname>Herard</surname><given-names>F</given-names></name></person-group> (<year>1986</year>) <article-title/><source>Agronomie</source><volume>6</volume>: <fpage>1</fpage>-<lpage>34</lpage>. doi: <ext-link ext-link-type="uri" xlink:href="http://dx.doi.org/10.1051/agro:19860101" xlink:type="simple">10.1051/agro:19860101</ext-link></mixed-citation></ref></ref-list></tp:taxon-treatment>
