# Supplementary material for: True bugs (Hemiptera, Heteroptera) as psyllid predators (Hemiptera, Psylloidea)
Source: Zookeys. 2013 Jul 30;(319):169–89. doi: 10.3897/zookeys.319.4316 (PMC3744743; doi:10.3897/zookeys.319.4316)
Supplement: XML Treatment for Anthocoris nemoralis [file zookeys.319.4316-treatment3.xml]

<!DOCTYPE tp:taxon-treatment
  PUBLIC "-//TaxonX//DTD Taxonomic Treatment Publishing DTD v0 20100105//EN" "tax-treatment-NSO.dtd">
<tp:taxon-treatment xmlns:tp="http://www.plazi.org/taxpub"><tp:treatment-meta><mixed-citation publication-type="journal"><person-group><name><surname>Jerinić-Prodanović</surname><given-names>Dušanka</given-names></name><name><surname>Protić</surname><given-names>Ljiljana</given-names></name></person-group><article-title>True bugs (Hemiptera, Heteroptera) as psyllid predators (Hemiptera, Psylloidea)</article-title><source>Zookeys</source><day>30</day><month>7</month><year>2013</year><volume>2013</volume><issue>319</issue><fpage>169</fpage><lpage>189</lpage><pub-id pub-id-type="doi">10.3897/zookeys.319.4316</pub-id></mixed-citation></tp:treatment-meta><tp:nomenclature><label>3)</label><tp:taxon-name>
                            <tp:taxon-name-part taxon-name-part-type="genus">Anthocoris</tp:taxon-name-part>
                            <tp:taxon-name-part taxon-name-part-type="species">nemoralis</tp:taxon-name-part>
                        </tp:taxon-name><tp:taxon-authority>(Fabricius, 1794)</tp:taxon-authority></tp:nomenclature><tp:treatment-sec sec-type="Trophic status"><title>Trophic status.</title><p>Zoophagous.</p></tp:treatment-sec><tp:treatment-sec sec-type="Distribution"><title>Distribution.</title><p>Euro-Mediterranean.</p></tp:treatment-sec><tp:treatment-sec sec-type="Preys"><title>Preys.</title><p><bold><!--PageBreak--><italic><tp:taxon-name>Cacopsylla bidens</tp:taxon-name></italic> (Šulc, 1907)</bold>, from <italic><tp:taxon-name>Pyrus communis</tp:taxon-name></italic>, Beograd–Karaburma, 19.V.2006, reared 2♀♀ ‘ex larva' 25.V.2006. <bold><italic><tp:taxon-name>Cacopsylla pyri</tp:taxon-name></italic></bold>, from <italic><tp:taxon-name>Pyrus communis</tp:taxon-name></italic>, Nemenikuće, 15.VI.2006, reared 1♂ ‘ex larva' 22.VI.2006; Radmilovac, 2.IX.2005, reared 1♂; 12.VI.2006, reared 1♂ ‘ex larva' 25.VI.2006; 26.X.2006, collected 1♂; 7.VI.2007, reared 1♂, 1♀ ‘ex larva' 11.VI.2007, 20.VI.2007, collected 1 larva and 1♂; 26.X.2008, reared 1♂ ‘ex larva' 3.XI.2008. <bold><italic><tp:taxon-name>Cacopsylla pyrisuga</tp:taxon-name></italic></bold>, from <italic><tp:taxon-name>Pyrus communis</tp:taxon-name></italic>, Zemunski kej, 28.V.2007, collected 1♀. <bold><italic><tp:taxon-name>Cacopsylla visci</tp:taxon-name></italic> (Curtis, 1835)</bold>, from <italic><tp:taxon-name>Viscum album</tp:taxon-name></italic>, Beograd–Bulevar Aleksandra Karađorđevića, 25.III.2007, reared 2♂♂, 1♀ ‘ex larva' 12.IV.2007; 23.IV.2007, reared 2♂♂, 5♀♀ ‘ex larva' 3.V.2007. <bold><italic><tp:taxon-name>Camarotoscena speciosa</tp:taxon-name></italic> (Flor, 1861)</bold>, from <italic><tp:taxon-name>Populus nigra</tp:taxon-name></italic>, Radmilovac, 22.V.2000, reared 1♂ ‘ex larva' 25.V.2000; Zemun–Nova Galenika, 25.VIII.2008, collected 1♀; 1.IX.2008, reared 3♀♀ ‘ex larva' 9.IX.2008; 10.IX.2008, collected 1♀, 1♂; 17.IX.2008, collected 1♀, 1♂; 24.IX.2008, reared 2♂♂, 2♀♀ ‘ex larva' 1.X.2008; 27.VII.2010, collected 1♂, 1♀, 18.X.2010, collected 1♂, 1♀. <bold><italic><tp:taxon-name>Psyllopsis discrepans</tp:taxon-name></italic> (Flor, 1861)</bold>, from <italic><tp:taxon-name>Fraxinus</tp:taxon-name></italic> sp., Beograd–Autokomanda, 10.V.2007, reared 1♀; Brestovačka Banja, 25.V.2007, reared 5♂♂, 4♀♀ ’ex larva'8.VI.2007; Ilinci, 24.V.2008, collected 1♂; Majdanpek, 25.V.2007, reared 1♂, 1♀ ‘ex larva' 3.VI.2007, Milošev konak, 21.VI.2007, 1♂. <bold><italic><tp:taxon-name>Psyllopsis fraxini</tp:taxon-name></italic></bold>, from <italic><tp:taxon-name>Fraxinus</tp:taxon-name></italic> sp., Veliko Središte, 30.V.2006, reared 2♀♀. <bold><italic><tp:taxon-name>Psyllopsis fraxinicola</tp:taxon-name></italic> (Foerster, 1848)</bold>, from <italic><tp:taxon-name>Fraxinus</tp:taxon-name></italic> sp., Beograd–Autokomanda, 10.V.2007, reared 1♀; Beograd–Kalemegdan, 24.V.2007, collected 1♂; Brestovačka Banja, 25.V.2007, reared 5♂♂, 4♀♀ ‘ex larva' 8.VI.2007; Majdanpek, 25.V.2007, reared 1♂, 1♀ ‘ex larva' 3.VI.2007; Veliko Središte, 4.VI.2006, reared 2♀♀ ‘ex larva' 19.VI.2006. <bold><italic><tp:taxon-name>Psyllopsis machinosa</tp:taxon-name></italic> Loginova, 1963</bold>, from <italic><tp:taxon-name>Fraxinus</tp:taxon-name></italic> sp., Beograd–Autokomanda, 10.V. 2007, reared 1♀. <bold><italic><tp:taxon-name>Psyllopsis meliphila</tp:taxon-name></italic> Löw, 1881</bold>, from <italic><tp:taxon-name>Fraxinus</tp:taxon-name></italic> sp., Nemenikuće, 15.VI.2006, collected 1♂. <bold><italic><tp:taxon-name>Psyllopsis repens</tp:taxon-name></italic> Loginova, 1963</bold>, from <italic><tp:taxon-name>Fraxinus</tp:taxon-name></italic> sp., Beograd–Autokomanda, 14.X.2008, reared 1♀. <bold><italic><tp:taxon-name>Trioza urticae</tp:taxon-name></italic> (Linnaeus, 1758)</bold>, from <italic><tp:taxon-name>Urtica dioica</tp:taxon-name></italic>, Ilinci, 24.VI.2007, collected 2♀♀.</p><p><italic><tp:taxon-name>Anthocoris nemoralis</tp:taxon-name></italic> is an important component of the natural enemy community in pear and apple orchards where it provides biological control against arthropod pests, particularly psyllids (<xref ref-type="bibr" rid="B10">Horton et al. 2004</xref>). Investigating the predator–prey complex of <italic><tp:taxon-name>Cacopsylla pyrisuga</tp:taxon-name></italic> in a pear orchard in France, <xref ref-type="bibr" rid="B8">Herard (1986)</xref> found that <italic><tp:taxon-name>Anthocoris nemoralis</tp:taxon-name></italic> was the most efficient enemy against this pest. <italic><tp:taxon-name>Anthocoris nemoralis</tp:taxon-name></italic> is mentioned in many papers as a permanent member of biocomplexes of pear psyllids in Europe (<xref ref-type="bibr" rid="B35">Wheeler 2000b</xref>, <xref ref-type="bibr" rid="B3">Erler 2004</xref>, <xref ref-type="bibr" rid="B29">Sigsgaard et al. 2006</xref>). In Turkey, <italic><tp:taxon-name>Anthocoris nemoralis</tp:taxon-name></italic> was an equally present and efficient predator of pear psyllid <italic><tp:taxon-name>Cacopsylla pyrisuga</tp:taxon-name></italic>, both in treated and untreated orchards, but still insufficient for its full control (<xref ref-type="bibr" rid="B3">Erler 2004</xref>). In Spain, <xref ref-type="bibr" rid="B11">Jauset et al. (2006)</xref> determined <italic><tp:taxon-name>Anthocoris nemoralis</tp:taxon-name></italic> as a very efficient predator of <italic><tp:taxon-name>Cacopsylla pyrisuga</tp:taxon-name></italic>, both in treated and untreated pear orchards. Now, there is a mass production of <italic><tp:taxon-name>Anthocoris nemoralis</tp:taxon-name></italic> in companies specialized for biological control of harmful insects (<xref ref-type="bibr" rid="B29">Sigsgaard et al. 2006</xref>). The same authors reported that <italic><tp:taxon-name>Anthocoris nemoralis</tp:taxon-name></italic> mostly prefers <italic><tp:taxon-name>Cacopsylla pyrisuga</tp:taxon-name></italic> to aphids, and that it prefers laying eggs on pear to apple. <italic><tp:taxon-name>Anthocoris nemoralis</tp:taxon-name></italic> is a polyphagous predatory species having psyllids as a usual prey.</p><p>It is distributed in Europe and the Mediterranean. From Europe it was introduced into North America in 1963 in order to control pear psyllid <italic><tp:taxon-name>Cacopsylla pyricola</tp:taxon-name></italic>, giving satisfactory results (<xref ref-type="bibr" rid="B10">Horton et al. 2004</xref>). This species has adapted to this region so well that it has suppressed autochthonous predatory species <italic><tp:taxon-name>Anthocoris antevolens</tp:taxon-name></italic> and <italic><tp:taxon-name>Anthocoris melanocerus</tp:taxon-name></italic> (<xref ref-type="bibr" rid="B8">Herard 1986</xref>, <xref ref-type="bibr" rid="B10">Horton et al. 2004</xref>). In Serbia, in a pear orchard, <xref ref-type="bibr" rid="B20">Pavićević (1977)</xref>, <xref ref-type="bibr" rid="B4">Grbić et al. (1989)</xref> and <xref ref-type="bibr" rid="B12">Jerinić-Prodanović (2010)</xref> note a permanent presence of <italic><tp:taxon-name>Anthocoris nemoralis</tp:taxon-name></italic>, both during vegetation and winter period together with an overwintering adult of <italic><tp:taxon-name>Cacopsylla pyrisuga</tp:taxon-name></italic>. <italic><tp:taxon-name>Anthocoris nemoralis</tp:taxon-name></italic> was also reported as a predator of <italic><tp:taxon-name>Psyllopsis repens</tp:taxon-name></italic> in Serbia (<xref ref-type="bibr" rid="B18">Malenovský and Jerinić-Prodanović 2011</xref>).</p><!--PageBreak--><!--PageBreak--></tp:treatment-sec><ref-list><ref id="B10"><mixed-citation xmlns:xlink="http://www.w3.org/1999/xlink" xlink:type="simple"><person-group><name name-style="western"><surname>Horton</surname><given-names>D</given-names></name><name name-style="western"><surname>Lewis</surname><given-names>TM</given-names></name><name name-style="western"><surname>Broers</surname><given-names>DA</given-names></name></person-group> (<year>2004</year>) <article-title>Ecological and geographic range expansion of the introduced predator <italic>Anthocoris nemoralis</italic> (Heteroptera: Anthocoridae) in North America: Potential for nontarget effects?</article-title><source>American entomologist</source><volume>50</volume> (<issue>1</issue>): <fpage>18</fpage>–<lpage>30</lpage>.</mixed-citation></ref><ref id="B8"><mixed-citation xmlns:xlink="http://www.w3.org/1999/xlink" xlink:type="simple"><person-group><name name-style="western"><surname>Herard</surname><given-names>F</given-names></name></person-group> (<year>1986</year>) <article-title/><source>Agronomie</source><volume>6</volume>: <fpage>1</fpage>-<lpage>34</lpage>. doi: <ext-link ext-link-type="uri" xlink:href="http://dx.doi.org/10.1051/agro:19860101" xlink:type="simple">10.1051/agro:19860101</ext-link></mixed-citation></ref><ref id="B35"><mixed-citation xmlns:xlink="http://www.w3.org/1999/xlink" xlink:type="simple"><person-group><name name-style="western"><surname>Wheeler</surname><given-names>Jr AG</given-names></name></person-group> (<year>2000b</year>) <article-title>Predacious plant bugs (Miridae).</article-title> In: <person-group><name name-style="western"><surname>Schaefer</surname><given-names>CW</given-names></name><name name-style="western"><surname>Pannizzi</surname><given-names>AR</given-names></name></person-group> (<role>Eds</role>). <issue-title>Heteroptera of Economic Importance.</issue-title><source>CRC Press, Washington</source>: <fpage>657</fpage>-<lpage>693</lpage>.</mixed-citation></ref><ref id="B3"><mixed-citation xmlns:xlink="http://www.w3.org/1999/xlink" xlink:type="simple"><person-group><name name-style="western"><surname>Erler</surname><given-names>F</given-names></name></person-group> (<year>2004</year>) <article-title>Natural enemies of the pear psylla <italic>Cacopsylla pyri</italic> in treated vs untreated pear orchards in Antalya, Turkey.</article-title><source>Phytoparasitica</source><volume>32</volume> (<issue>3</issue>): <fpage>295</fpage>-<lpage>304</lpage>. doi: <ext-link ext-link-type="uri" xlink:href="http://dx.doi.org/10.1007/BF02979824" xlink:type="simple">10.1007/BF02979824</ext-link></mixed-citation></ref><ref id="B29"><mixed-citation xmlns:xlink="http://www.w3.org/1999/xlink" xlink:type="simple"><person-group><name name-style="western"><surname>Sigsgaard</surname><given-names>L</given-names></name><name name-style="western"><surname>Esbjerg</surname><given-names>P</given-names></name><name name-style="western"><surname>Philipsen</surname><given-names>H</given-names></name></person-group> (<year>2006</year>) <article-title>Controlling pear psyllids by mass-releasing <italic>Anthocoris nemoralis</italic> and <italic>A. nemorum</italic> (Heteroptera: Anthocoridae).</article-title><source>Journal of Fruit and Ornamental Plant Research</source><volume>14</volume> (<supplement>Suppl. 3</supplement>): <fpage>89</fpage>–<lpage>98</lpage>.</mixed-citation></ref><ref id="B11"><mixed-citation xmlns:xlink="http://www.w3.org/1999/xlink" xlink:type="simple"><person-group><name name-style="western"><surname>Jauset</surname><given-names>AM</given-names></name><name name-style="western"><surname>Artigues</surname><given-names>M</given-names></name><name name-style="western"><surname>Sarasúa</surname><given-names>MJ</given-names></name></person-group> (<year>2006</year>) <source>Abundance and seasonal distribution of natural enemies in treated vs untreated pear orchards in Lleida (NE Spain). International Organization for Biological and Integrated Control of Noxious Animals and Plants. West Palearctic Regional Section. Workshop on Arthropod Pest Problems in Pome Fruit Production at Lleida (Spain), 4–6 September 2006. Book of abstracts, p. 54.</source></mixed-citation></ref><ref id="B20"><mixed-citation xmlns:xlink="http://www.w3.org/1999/xlink" xlink:type="simple"><person-group><name name-style="western"><surname>Pavićević</surname><given-names>B</given-names></name></person-group> (<year>1977</year>) <article-title>Morfologija i biologija vrsta roda <italic>Psylla</italic> (Psyllidae, Homoptera) na kruškama u Srbiji.</article-title><comment>PhD thesis.</comment><publisher-loc>Belgrade, Serbia</publisher-loc>: <institution xlink:type="simple">University of Belgrade, Faculty of Agriculture</institution>, <lpage>139</lpage> pp.</mixed-citation></ref><ref id="B4"><mixed-citation xmlns:xlink="http://www.w3.org/1999/xlink" xlink:type="simple"><person-group><name name-style="western"><surname>Grbić</surname><given-names>M</given-names></name><name name-style="western"><surname>Lakić</surname><given-names>B</given-names></name><name name-style="western"><surname>Mihajlović</surname><given-names>Lj</given-names></name></person-group> (<year>1989</year>) <source>Predators and parasitoids of <italic>Psylla pyri</italic> L. (Hom. Psyllidae) in Vojvodina (YU). OILB Workshop Lutte integree en verger de poires, 28 juin–1 juillet 1988. Changius (Rac) Switzerland. Proceedings. 1–11.</source></mixed-citation></ref><ref id="B12"><mixed-citation xmlns:xlink="http://www.w3.org/1999/xlink" xlink:type="simple"><person-group><name name-style="western"><surname>Jerinić-Prodanović</surname><given-names>D</given-names></name></person-group> (<year>2010</year>) <source>Diverzitet lisnih buva (Homoptera: Psylloidea) i njihovih prirodnih neprijatelja u Srbiji, sa posebnim osvrtom na vrste značajne u poljoprivredi.</source><comment>PhD thesis.</comment><publisher-loc>Belgrade, Serbia</publisher-loc>: <institution xlink:type="simple">University of Belgrade, Faculty of Agriculture</institution>, <lpage>339</lpage> pp. doi: <ext-link ext-link-type="uri" xlink:href="http://dx.doi.org/10.2298/PIF1001029J" xlink:type="simple">10.2298/PIF1001029J</ext-link></mixed-citation></ref><ref id="B18"><mixed-citation xmlns:xlink="http://www.w3.org/1999/xlink" xlink:type="simple"><person-group><name name-style="western"><surname>Malenovský</surname><given-names>I</given-names></name><name name-style="western"><surname>Jerinić-Prodanović</surname><given-names>D</given-names></name></person-group> (<year>2011</year>) <article-title>A revised description of <italic>Psyllopsis repens</italic> Loginova, 1963 (Hemiptera: Psylloidea: Psyllidae), with first records from Europe.</article-title><source>Archives of Biological Sciences (Belgrade)</source><volume>63</volume> (<issue>1</issue>): <fpage>257</fpage>-<lpage>286</lpage>.</mixed-citation></ref></ref-list></tp:taxon-treatment>
