# Supplementary material for: True bugs (Hemiptera, Heteroptera) as psyllid predators (Hemiptera, Psylloidea)
Source: Zookeys. 2013 Jul 30;(319):169–89. doi: 10.3897/zookeys.319.4316 (PMC3744743; doi:10.3897/zookeys.319.4316)
Supplement: XML Treatment for Anthocoris nemorum [file zookeys.319.4316-treatment4.xml]

<!DOCTYPE tp:taxon-treatment
  PUBLIC "-//TaxonX//DTD Taxonomic Treatment Publishing DTD v0 20100105//EN" "tax-treatment-NSO.dtd">
<tp:taxon-treatment xmlns:tp="http://www.plazi.org/taxpub"><tp:treatment-meta><mixed-citation publication-type="journal"><person-group><name><surname>Jerinić-Prodanović</surname><given-names>Dušanka</given-names></name><name><surname>Protić</surname><given-names>Ljiljana</given-names></name></person-group><article-title>True bugs (Hemiptera, Heteroptera) as psyllid predators (Hemiptera, Psylloidea)</article-title><source>Zookeys</source><day>30</day><month>7</month><year>2013</year><volume>2013</volume><issue>319</issue><fpage>169</fpage><lpage>189</lpage><pub-id pub-id-type="doi">10.3897/zookeys.319.4316</pub-id></mixed-citation></tp:treatment-meta><tp:nomenclature><label>4)</label><tp:taxon-name>
                            <tp:taxon-name-part taxon-name-part-type="genus">Anthocoris</tp:taxon-name-part>
                            <tp:taxon-name-part taxon-name-part-type="species">nemorum</tp:taxon-name-part>
                        </tp:taxon-name><tp:taxon-authority>(Linnaeus, 1761)</tp:taxon-authority></tp:nomenclature><tp:treatment-sec sec-type="Trophic status"><title>Trophic status.</title><p>Zoophagous.</p></tp:treatment-sec><tp:treatment-sec sec-type="Distribution"><title>Distribution.</title><p>Eurosiberian.</p></tp:treatment-sec><tp:treatment-sec sec-type="Preys"><title>Preys.</title><p><bold><italic><tp:taxon-name>Cacopsylla affinis</tp:taxon-name></italic> (Löw, 1880)</bold>, from <italic><tp:taxon-name>Crataegus monogyna</tp:taxon-name></italic>, Ilinci, 27.IV.2008, reared 1♂ ‘ex larva' 14.V. 2008. <bold><italic><tp:taxon-name>Cacopsylla bidens</tp:taxon-name></italic></bold>, from <italic><tp:taxon-name>Pyrus communis</tp:taxon-name></italic>, Nemenikuće, 15.VI.2006, reared 1♀. <bold><italic><tp:taxon-name>Cacopsylla melanoneura</tp:taxon-name></italic> (Foerster, 1848)</bold>, from <italic><tp:taxon-name>Crataegus monogyna</tp:taxon-name></italic>, Ilinci, 27.IV.2008, reared 1♂ ‘ex larva' 14.V.2008; Klokočevac, 10.V.2008, collected 1♀. <bold><italic><tp:taxon-name>Cacopsylla peregrina</tp:taxon-name></italic> (Foerster, 1848)</bold>, from <italic><tp:taxon-name>Crataegus monogyna</tp:taxon-name></italic>, Ilinci, 27.IV.2008, reared 1♂ ‘ex larva' 14.V.2008. <bold><italic><tp:taxon-name>Cacopsylla pulchra</tp:taxon-name></italic> (Zetterstedt, 1838)</bold>, from <italic><tp:taxon-name>Salix purpurea</tp:taxon-name></italic>, Zlatibor–Kraljevske Vode, 30.IV.2007, collected 1♀ and 1 larva. <bold><italic><tp:taxon-name>Cacopsylla pyri</tp:taxon-name></italic></bold>, from <italic><tp:taxon-name>Pyrus communis</tp:taxon-name></italic>, Novi Sad–Detelinara, 23.V.2008, reared 2♂♂, 3♀♀ ‘ex larva' 4.VI.2008; 14.VI.2008, reared 3♂♂ ‘ex larva' 17.VI.2008. <bold><italic><tp:taxon-name>Cacopsylla pyrisuga</tp:taxon-name></italic></bold>, from <italic><tp:taxon-name>Pyrus communis</tp:taxon-name></italic>, Grocka, 10.V.2008, reared 1♀ ‘ex larva' 23.V.2008. <bold><italic><tp:taxon-name>Cacopsylla visci</tp:taxon-name></italic></bold>, from <italic><tp:taxon-name>Viscum album</tp:taxon-name></italic>, Beograd–Bulevar Aleksandra Karađorđevića, 23.IV.2007, reared 1♂ ‘ex larva' 3.V.2007. <bold><italic><tp:taxon-name>Psylla buxi</tp:taxon-name></italic></bold>, from <italic><tp:taxon-name>Buxus sempervirens</tp:taxon-name></italic>, Vrujci, 1.VI.2009, collected 2♂♂, 1♀; Šid, 3.V.2008, collected 2♀♀; Zemun–Nova Galenika, 4.V.2008, reared 2♂♂, 3♀♀ ‘ex larva' 15.V.2008; 30.VII.2008, collected 1♀; 14.VI.2009, collected 2 specimens. <bold><italic><tp:taxon-name>Psyllopsis fraxinicola</tp:taxon-name></italic></bold>, from <italic><tp:taxon-name>Fraxinus angustifolia</tp:taxon-name></italic>, Beograd–Hram Svetog Save, 14.IV.2008, reared 1♂ and 1 larva.</p><p><italic><tp:taxon-name>Anthocoris nemorum</tp:taxon-name></italic> is noted as a predator of many insect species, in the first place <tp:taxon-name>Hemiptera</tp:taxon-name>, <tp:taxon-name>Diptera</tp:taxon-name>, eggs of <tp:taxon-name>Lepidoptera</tp:taxon-name> and mites (<xref ref-type="bibr" rid="B8">Herard 1986</xref>, <xref ref-type="bibr" rid="B35">Wheeler 2000b</xref>, <xref ref-type="bibr" rid="B29">Sigsgaard et al. 2006</xref>), already registered as a predator of both <italic><tp:taxon-name>Cacopsylla pyrisuga</tp:taxon-name></italic> and <italic><tp:taxon-name>Psyllopsis fraxini</tp:taxon-name></italic> (<xref ref-type="bibr" rid="B8">Herard 1986</xref>). It is also largely reported as an efficient predator of apple psyllid <italic><tp:taxon-name>Cacopsylla mali</tp:taxon-name></italic> in Norway (<xref ref-type="bibr" rid="B15">Jonsson 1983</xref>). In England, <xref ref-type="bibr" rid="B9">Hodkinson and Flint (1971)</xref> determined <italic><tp:taxon-name>Anthocoris nemorum</tp:taxon-name></italic> as a predator of <italic><tp:taxon-name>Psyllopsis fraxini</tp:taxon-name></italic> collected from ash, while in Germany <xref ref-type="bibr" rid="B19">Novak and Achtziger (1995)</xref> registered it as a predator of hawthorn psyllids <italic><tp:taxon-name>Cacopsylla melanoneura</tp:taxon-name></italic> and <italic><tp:taxon-name>Cacopsylla peregrina</tp:taxon-name></italic>. <xref ref-type="bibr" rid="B29">Sigsgaard et al. (2006)</xref> note <italic><tp:taxon-name>Anthocoris nemorum</tp:taxon-name></italic> as a more polyphagous species than <italic><tp:taxon-name>Anthocoris nemoralis</tp:taxon-name></italic>. They also determined in experimental conditions that <italic><tp:taxon-name>Anthocoris nemorum</tp:taxon-name></italic> prefers aphids to psyllids, and has a preference for laying eggs on apple rather than on pear.</p><p><italic><tp:taxon-name>Anthocoris nemorum</tp:taxon-name></italic> is an Eurosiberian species, introduced to North America in order to control <italic><tp:taxon-name>Cacopsylla pyricola</tp:taxon-name></italic> just like <italic><tp:taxon-name>Anthocoris nemoralis</tp:taxon-name></italic>, but without satisfactory results (<xref ref-type="bibr" rid="B8">Herard 1986</xref>).</p><p><italic><tp:taxon-name>Anthocoris nemorum</tp:taxon-name></italic> is reported here for the first time as a predator of psyllids in Serbia.</p></tp:treatment-sec><ref-list><ref id="B8"><mixed-citation xmlns:xlink="http://www.w3.org/1999/xlink" xlink:type="simple"><person-group><name name-style="western"><surname>Herard</surname><given-names>F</given-names></name></person-group> (<year>1986</year>) <article-title/><source>Agronomie</source><volume>6</volume>: <fpage>1</fpage>-<lpage>34</lpage>. doi: <ext-link ext-link-type="uri" xlink:href="http://dx.doi.org/10.1051/agro:19860101" xlink:type="simple">10.1051/agro:19860101</ext-link></mixed-citation></ref><ref id="B35"><mixed-citation xmlns:xlink="http://www.w3.org/1999/xlink" xlink:type="simple"><person-group><name name-style="western"><surname>Wheeler</surname><given-names>Jr AG</given-names></name></person-group> (<year>2000b</year>) <article-title>Predacious plant bugs (Miridae).</article-title> In: <person-group><name name-style="western"><surname>Schaefer</surname><given-names>CW</given-names></name><name name-style="western"><surname>Pannizzi</surname><given-names>AR</given-names></name></person-group> (<role>Eds</role>). <issue-title>Heteroptera of Economic Importance.</issue-title><source>CRC Press, Washington</source>: <fpage>657</fpage>-<lpage>693</lpage>.</mixed-citation></ref><ref id="B29"><mixed-citation xmlns:xlink="http://www.w3.org/1999/xlink" xlink:type="simple"><person-group><name name-style="western"><surname>Sigsgaard</surname><given-names>L</given-names></name><name name-style="western"><surname>Esbjerg</surname><given-names>P</given-names></name><name name-style="western"><surname>Philipsen</surname><given-names>H</given-names></name></person-group> (<year>2006</year>) <article-title>Controlling pear psyllids by mass-releasing <italic>Anthocoris nemoralis</italic> and <italic>A. nemorum</italic> (Heteroptera: Anthocoridae).</article-title><source>Journal of Fruit and Ornamental Plant Research</source><volume>14</volume> (<supplement>Suppl. 3</supplement>): <fpage>89</fpage>–<lpage>98</lpage>.</mixed-citation></ref><ref id="B15"><mixed-citation xmlns:xlink="http://www.w3.org/1999/xlink" xlink:type="simple"><person-group><name name-style="western"><surname>Jonsson</surname><given-names>N</given-names></name></person-group> (<year>1983</year>) <article-title>The life history of <italic>Psylla mali</italic> Schmidberger (Hom., Psyllidae); and its relationship to the development of the apple blossom. Fauna Norvegica.</article-title><source>Norvegian Journal of Entomology, Ser. B,</source><volume>30</volume> (<issue>1</issue>): <fpage>3</fpage>-<lpage>8</lpage>.</mixed-citation></ref><ref id="B9"><mixed-citation xmlns:xlink="http://www.w3.org/1999/xlink" xlink:type="simple"><person-group><name name-style="western"><surname>Hodkinson</surname><given-names>ID</given-names></name><name name-style="western"><surname>Flint</surname><given-names>PWH</given-names></name></person-group> (<year>1971</year>) <article-title>Some predators from the galls of <italic>Psyllopsis fraxini</italic> L. (Hem., Psyllidae).</article-title><source>Entomologist’s monthly magazine</source><volume>107</volume>: <fpage>11</fpage>-<lpage>12</lpage>.</mixed-citation></ref><ref id="B19"><mixed-citation xmlns:xlink="http://www.w3.org/1999/xlink" xlink:type="simple"><person-group><name name-style="western"><surname>Novak</surname><given-names>H</given-names></name><name name-style="western"><surname>Achtziger</surname><given-names>R</given-names></name></person-group> (<year>1995</year>) <article-title>Influence of heteropteran predators (Het., Anthocoridae, Miridae) on larval populations of hawthorn psyllids (Hom., Psyllidae).</article-title><source>Journal of Applied Entomology</source><volume>119</volume>: <fpage>479</fpage>-<lpage>486</lpage>. doi: <ext-link ext-link-type="uri" xlink:href="http://dx.doi.org/10.1111/j.1439-0418.1995.tb01321.x" xlink:type="simple">10.1111/j.1439-0418.1995.tb01321.x</ext-link></mixed-citation></ref></ref-list></tp:taxon-treatment>
