# Supplementary material for: True bugs (Hemiptera, Heteroptera) as psyllid predators (Hemiptera, Psylloidea)
Source: Zookeys. 2013 Jul 30;(319):169–89. doi: 10.3897/zookeys.319.4316 (PMC3744743; doi:10.3897/zookeys.319.4316)
Supplement: XML Treatment for Orius (Heterorius) minutus [file zookeys.319.4316-treatment6.xml]

<!DOCTYPE tp:taxon-treatment
  PUBLIC "-//TaxonX//DTD Taxonomic Treatment Publishing DTD v0 20100105//EN" "tax-treatment-NSO.dtd">
<tp:taxon-treatment xmlns:tp="http://www.plazi.org/taxpub"><tp:treatment-meta><mixed-citation publication-type="journal"><person-group><name><surname>Jerinić-Prodanović</surname><given-names>Dušanka</given-names></name><name><surname>Protić</surname><given-names>Ljiljana</given-names></name></person-group><article-title>True bugs (Hemiptera, Heteroptera) as psyllid predators (Hemiptera, Psylloidea)</article-title><source>Zookeys</source><day>30</day><month>7</month><year>2013</year><volume>2013</volume><issue>319</issue><fpage>169</fpage><lpage>189</lpage><pub-id pub-id-type="doi">10.3897/zookeys.319.4316</pub-id></mixed-citation></tp:treatment-meta><tp:nomenclature><label>6)</label><tp:taxon-name>
                            <tp:taxon-name-part taxon-name-part-type="genus">Orius</tp:taxon-name-part>
                            (<tp:taxon-name-part taxon-name-part-type="subgenus">Heterorius</tp:taxon-name-part>)
                            <tp:taxon-name-part taxon-name-part-type="species">minutus</tp:taxon-name-part>
                        </tp:taxon-name><tp:taxon-authority>(Linnaeus, 1758)</tp:taxon-authority><xref ref-type="fig" rid="F2">Fig. 2</xref></tp:nomenclature><tp:treatment-sec sec-type="Trophic status"><title>Trophic status.</title><p>Zoophagous.</p></tp:treatment-sec><tp:treatment-sec sec-type="Distribution"><title>Distribution.</title><p>Palaearctic.</p></tp:treatment-sec><tp:treatment-sec sec-type="Preys"><title>Preys.</title><p><bold><italic><tp:taxon-name>Baeopelma foersteri</tp:taxon-name></italic> (Flor, 1861)</bold>, from <italic><tp:taxon-name>Alnus glutinosa</tp:taxon-name></italic>, Radenković, 3.VI.2006, collected 1♀. <bold><italic><tp:taxon-name>Cacopsylla melanoneura</tp:taxon-name></italic></bold>, from <italic><tp:taxon-name>Malus domestica</tp:taxon-name></italic>, Beograd–Hotel Jugoslavija, 26.V.2005, reared 1♂; Ilinci, 2.V.2010, reared 1♂, 2♀♀ ‘ex larva' 10.V.2010. <bold><italic><tp:taxon-name>Cacopsylla picta</tp:taxon-name></italic> (Foerster, 1848)</bold>, from <italic><tp:taxon-name>Malus domestica</tp:taxon-name></italic>, Beograd–Hotel Jugoslavija, 26.V.2005, reared 1♂. <bold><italic><tp:taxon-name>Cacopsylla pyri</tp:taxon-name></italic></bold>, from <italic><tp:taxon-name>Pyrus communis</tp:taxon-name></italic>, Radmilovac, 10.VII.2006, reared 1♂, 2♀♀ ‘ex larva' 20.VII.2006; 26.VII.2006, collected 1♂; 4.IX.2006, collected 1♂. <bold><italic><tp:taxon-name>Cacopsylla rhamnicola</tp:taxon-name></italic> (Scott, 1876)</bold>, from <italic><tp:taxon-name>Rhamnus cathartica</tp:taxon-name></italic>, Kelebija, 25.V.2005, reared 1♀ ‘ex larva' 6.VI.2005. <bold><italic><tp:taxon-name>Camarotoscena speciosa</tp:taxon-name></italic></bold>, from <italic><tp:taxon-name>Populus nigra</tp:taxon-name></italic>, Zemun–Nova Galenika, 1.IX.2008, reared 1♂ ‘ex larva' 9.IX.2008; 24.IX.2008, reared 1♂ ‘ex larva' 1.X.2008. <bold><italic><tp:taxon-name>Homotoma ficus</tp:taxon-name></italic> (Linnaeus, 1758)</bold>, from <italic><tp:taxon-name>Ficus carica</tp:taxon-name></italic>, Beograd–Banjica, 23.IX.2008, collected 2♂♂, 3♀♀, feeding on eggs. <bold><italic><tp:taxon-name>Psyllopsis discrepans</tp:taxon-name></italic></bold>, from <italic><tp:taxon-name>Fraxinus ornus</tp:taxon-name></italic>, Ilinci, 21.V.2005, collected 1♂. <bold><italic><tp:taxon-name>Psyllopsis discrepans</tp:taxon-name></italic></bold> and <bold><italic><tp:taxon-name>Psyllopsis repens</tp:taxon-name></italic></bold>, from <italic><tp:taxon-name>Fraxinus ornus</tp:taxon-name></italic>, Beograd–Autokomanda, 7.IX.2008, reared 5♂♂, 4♀♀ ‘ex larva' 11.IX.2008; 21.IX.2008, collected 3♂♂; 23.IX.2008, collected 1♂; 7.X.2008, collected 1♂, 1♀; 14.X.2008, collected 1♀; 21.X.2008, collected 1♀. <bold><italic><tp:taxon-name>Psyllopsis fraxinicola</tp:taxon-name></italic></bold>, from <italic><tp:taxon-name>Fraxinus</tp:taxon-name></italic> sp., Vrujci, 1.VII.2009, 1♀. <bold><italic><tp:taxon-name>Psyllopsis machinosa</tp:taxon-name></italic></bold>, from <italic><tp:taxon-name>Fraxinus ornus</tp:taxon-name></italic>, Beograd–Autokomanda, 6.V.2009, reared 1♀ ‘ex larva' 10.V.2009. <bold><italic><tp:taxon-name>Psyllopsis repens</tp:taxon-name></italic></bold>, from <italic><tp:taxon-name>Fraxinus ornus</tp:taxon-name></italic>, Beograd–Autokomanda, 21.VIII.2010, reared 1♀. <bold><italic><tp:taxon-name>Trioza mesembrina</tp:taxon-name></italic> Burckhardt, 1986</bold>, from <italic><tp:taxon-name>Chaerophyllum hirsutum</tp:taxon-name></italic>, Kopaonik–Srebrenac, 7.VIII.2008, reared 1♂. <bold><italic><tp:taxon-name>Trioza rhamni</tp:taxon-name></italic> (Schrank, 1801)</bold>, from <italic><tp:taxon-name>Rhamnus cathartica</tp:taxon-name></italic>, Kelebija, 25.V.2005, reared 1♀ ‘ex larva' 6.VI.2005; Ilinci, 2.V.2009, 1♂.</p><p><!--PageBreak--><italic><tp:taxon-name>Orius minutus</tp:taxon-name></italic> is an extremely polyphagous species distributed in Europe, Siberia, China and Mediterranean region. Many authors determined it as a predator of harmful insect species from a number of orders (<tp:taxon-name>Thysanoptera</tp:taxon-name>, <tp:taxon-name>Diptera</tp:taxon-name>, <tp:taxon-name>Lepidoptera</tp:taxon-name>, <tp:taxon-name>Coleoptera</tp:taxon-name> and <tp:taxon-name>Hemiptera</tp:taxon-name> <tp:taxon-name>Homoptera</tp:taxon-name>). Already reported as a psyllid predator (<xref ref-type="bibr" rid="B8">Herard 1986</xref>). In France, <xref ref-type="bibr" rid="B8">Herard (1986)</xref> determined <italic><tp:taxon-name>Orius minutus</tp:taxon-name></italic> as a predator of pear psyllids, primarily <italic><tp:taxon-name>Cacopsylla pyrisuga</tp:taxon-name></italic>, and hawthorn psyllids. Also in Slovenia, <xref ref-type="bibr" rid="B31">Vrabl and Matis (1977)</xref> register it as a predator of <italic><tp:taxon-name>Cacopsylla pyrisuga</tp:taxon-name></italic> and <italic><tp:taxon-name>Cacopsylla pyrisuga</tp:taxon-name></italic>. In Serbia, <xref ref-type="bibr" rid="B20">Pavićević (1977)</xref> and <xref ref-type="bibr" rid="B12">Jerinić-Prodanović et al. (2010)</xref> determined <italic><tp:taxon-name>Orius minutus</tp:taxon-name></italic> as a predator of <italic><tp:taxon-name>Cacopsylla pyrisuga</tp:taxon-name></italic> in pear orchards. <xref ref-type="bibr" rid="B18">Malenovský and Jerinić-Prodanović (2011)</xref> also found it as a predator of <italic><tp:taxon-name>Psyllopsis repens</tp:taxon-name></italic>. In Croatia, <xref ref-type="bibr" rid="B1">Arčanin and Balarin (1972)</xref> recognized the significance of <italic><tp:taxon-name>Orius minutus</tp:taxon-name></italic> in the reduction of the mite <italic><tp:taxon-name>Panonychus ulmi</tp:taxon-name></italic>.</p><fig id="F2" position="float" orientation="portrait"><label>Figure 2.</label><caption><p><italic><tp:taxon-name>Orius minutus</tp:taxon-name></italic> feeding on <italic><tp:taxon-name>Trioza rhamni</tp:taxon-name></italic>.</p></caption><graphic xmlns:xlink="http://www.w3.org/1999/xlink" xlink:href="ZooKeys-319-169-g002.jpg" position="float" orientation="portrait" xlink:type="simple"/></fig></tp:treatment-sec><ref-list><ref id="B8"><mixed-citation xmlns:xlink="http://www.w3.org/1999/xlink" xlink:type="simple"><person-group><name name-style="western"><surname>Herard</surname><given-names>F</given-names></name></person-group> (<year>1986</year>) <article-title/><source>Agronomie</source><volume>6</volume>: <fpage>1</fpage>-<lpage>34</lpage>. doi: <ext-link ext-link-type="uri" xlink:href="http://dx.doi.org/10.1051/agro:19860101" xlink:type="simple">10.1051/agro:19860101</ext-link></mixed-citation></ref><ref id="B31"><mixed-citation xmlns:xlink="http://www.w3.org/1999/xlink" xlink:type="simple"><person-group><name name-style="western"><surname>Vrabl</surname><given-names>S</given-names></name><name name-style="western"><surname>Matis</surname><given-names>G</given-names></name></person-group> (<year>1977</year>) <article-title>Prilog poznavanju biologije i suzbijanja kruškinih buva u Sloveniji.</article-title><source>Zaštita bilja</source><volume>28</volume> (<issue>1</issue>), <issue-part>No. 139</issue-part>: <fpage>41</fpage>-<lpage>52</lpage>.</mixed-citation></ref><ref id="B20"><mixed-citation xmlns:xlink="http://www.w3.org/1999/xlink" xlink:type="simple"><person-group><name name-style="western"><surname>Pavićević</surname><given-names>B</given-names></name></person-group> (<year>1977</year>) <article-title>Morfologija i biologija vrsta roda <italic>Psylla</italic> (Psyllidae, Homoptera) na kruškama u Srbiji.</article-title><comment>PhD thesis.</comment><publisher-loc>Belgrade, Serbia</publisher-loc>: <institution xlink:type="simple">University of Belgrade, Faculty of Agriculture</institution>, <lpage>139</lpage> pp.</mixed-citation></ref><ref id="B12"><mixed-citation xmlns:xlink="http://www.w3.org/1999/xlink" xlink:type="simple"><person-group><name name-style="western"><surname>Jerinić-Prodanović</surname><given-names>D</given-names></name></person-group> (<year>2010</year>) <source>Diverzitet lisnih buva (Homoptera: Psylloidea) i njihovih prirodnih neprijatelja u Srbiji, sa posebnim osvrtom na vrste značajne u poljoprivredi.</source><comment>PhD thesis.</comment><publisher-loc>Belgrade, Serbia</publisher-loc>: <institution xlink:type="simple">University of Belgrade, Faculty of Agriculture</institution>, <lpage>339</lpage> pp. doi: <ext-link ext-link-type="uri" xlink:href="http://dx.doi.org/10.2298/PIF1001029J" xlink:type="simple">10.2298/PIF1001029J</ext-link></mixed-citation></ref><ref id="B18"><mixed-citation xmlns:xlink="http://www.w3.org/1999/xlink" xlink:type="simple"><person-group><name name-style="western"><surname>Malenovský</surname><given-names>I</given-names></name><name name-style="western"><surname>Jerinić-Prodanović</surname><given-names>D</given-names></name></person-group> (<year>2011</year>) <article-title>A revised description of <italic>Psyllopsis repens</italic> Loginova, 1963 (Hemiptera: Psylloidea: Psyllidae), with first records from Europe.</article-title><source>Archives of Biological Sciences (Belgrade)</source><volume>63</volume> (<issue>1</issue>): <fpage>257</fpage>-<lpage>286</lpage>.</mixed-citation></ref><ref id="B1"><mixed-citation xmlns:xlink="http://www.w3.org/1999/xlink" xlink:type="simple"><person-group><name name-style="western"><surname>Arčanin</surname><given-names>B</given-names></name><name name-style="western"><surname>Balarin</surname><given-names>I</given-names></name></person-group> (<year>1972</year>) <article-title>Predatorske vrste Heteroptera zastupljene u fauni jabučnih nasada Hrvatske.</article-title><source>Acta entomologica Jugoslavica</source><volume>8</volume> (<issue>1/2</issue>): <fpage>11</fpage>–<lpage>21</lpage>.</mixed-citation></ref></ref-list></tp:taxon-treatment>
