# Supplementary material for: True bugs (Hemiptera, Heteroptera) as psyllid predators (Hemiptera, Psylloidea)
Source: Zookeys. 2013 Jul 30;(319):169–89. doi: 10.3897/zookeys.319.4316 (PMC3744743; doi:10.3897/zookeys.319.4316)
Supplement: XML Treatment for Orius (Orius) niger [file zookeys.319.4316-treatment7.xml]

<!DOCTYPE tp:taxon-treatment
  PUBLIC "-//TaxonX//DTD Taxonomic Treatment Publishing DTD v0 20100105//EN" "tax-treatment-NSO.dtd">
<tp:taxon-treatment xmlns:tp="http://www.plazi.org/taxpub"><tp:treatment-meta><mixed-citation publication-type="journal"><person-group><name><surname>Jerinić-Prodanović</surname><given-names>Dušanka</given-names></name><name><surname>Protić</surname><given-names>Ljiljana</given-names></name></person-group><article-title>True bugs (Hemiptera, Heteroptera) as psyllid predators (Hemiptera, Psylloidea)</article-title><source>Zookeys</source><day>30</day><month>7</month><year>2013</year><volume>2013</volume><issue>319</issue><fpage>169</fpage><lpage>189</lpage><pub-id pub-id-type="doi">10.3897/zookeys.319.4316</pub-id></mixed-citation></tp:treatment-meta><tp:nomenclature><label>7)</label><tp:taxon-name>
                            <tp:taxon-name-part taxon-name-part-type="genus">Orius</tp:taxon-name-part>
                            (<tp:taxon-name-part taxon-name-part-type="subgenus">Orius</tp:taxon-name-part>)
                            <tp:taxon-name-part taxon-name-part-type="species">niger</tp:taxon-name-part>
                        </tp:taxon-name><tp:taxon-authority>Wolff, 1811</tp:taxon-authority></tp:nomenclature><tp:treatment-sec sec-type="Trophic status"><title>Trophic status.</title><p>Zoophagous.</p></tp:treatment-sec><tp:treatment-sec sec-type="Distribution"><title>Distribution.</title><p>Palaearctic.</p></tp:treatment-sec><tp:treatment-sec sec-type="Preys"><title>Preys.</title><p><bold><italic><tp:taxon-name>Cacopsylla bidens</tp:taxon-name></italic></bold>, from <italic><tp:taxon-name>Pyrus communis</tp:taxon-name></italic>, Ilinci, 13.X.2008, collected 1♂. <bold><italic><tp:taxon-name>Cacopsylla melanoneura</tp:taxon-name></italic></bold>, from <italic><tp:taxon-name>Malus domestica</tp:taxon-name></italic>, Lipovača, 29.IV.2006, collected 1♂. <bold><italic><tp:taxon-name>Cacopsylla pyri</tp:taxon-name></italic></bold>, from <italic><tp:taxon-name>Pyrus communis</tp:taxon-name></italic>, Radmilovac, 26.VI.2006, reared 1♂ ‘ex larva' 30.VI.2006; 10.VII.2006, reared 1♀ ‘ex larva' 20.VII.2006. <bold><italic><tp:taxon-name>Craspedolepta</tp:taxon-name></italic> sp.</bold>, from <italic><tp:taxon-name>Artemisia vulgaris</tp:taxon-name></italic>, Sutjeska, 2.X.2009, reared 1♂ and 4♀♀. <bold><italic><tp:taxon-name>Psyllopsis fraxinicola</tp:taxon-name></italic></bold>, from <italic><tp:taxon-name>Fraxinus ornus</tp:taxon-name></italic>, Vrujci, 30.VI.2009, collected 1 specimen. <bold><italic><tp:taxon-name>Livia junci</tp:taxon-name></italic> (Schrank, 1789)</bold>, from <italic><tp:taxon-name>Juncus bulbosus</tp:taxon-name></italic>, Beograd–Block 45, 10.VIII.2005, reared 1♂ ‘ex larva' 16.VIII.2005. <bold><italic><tp:taxon-name>Trichochermes walkeri</tp:taxon-name></italic> (Foerster, 1848)</bold>, from <italic><tp:taxon-name>Rhamnus cathartica</tp:taxon-name></italic>, Ilinci, 14.IX.2008, 2♂♂, 2♀♀. <bold><italic><tp:taxon-name>Trioza chenopodii</tp:taxon-name></italic> Reuter, 1876</bold>, from <italic><tp:taxon-name>Atriplex tatarica</tp:taxon-name></italic>, Ilinci, 20.VIII.2006, 1♂ ‘ex larva' 23.VIII.2006. <bold><italic><tp:taxon-name>Trioza urticae</tp:taxon-name></italic></bold>, from <italic><tp:taxon-name>Urtica dioica</tp:taxon-name></italic>, Bački breg, 7.VI.2005, reared 1♂; Ilinci, 14.V.2005, reared 1♂, 1♀ ‘ex larva' 27.V.2005; Luka, 25.V.2007, reared 1♂.</p><p><italic><tp:taxon-name>Orius niger</tp:taxon-name></italic> is widespread in Western Palaearctic, very rare in the Mediterranean region, also reported from China. It is a very polyphagous species, preying on aphids, psyllids, whiteflies, thrips, larvae of noctuids, mites (<xref ref-type="bibr" rid="B21">Péricart 1972</xref>, <xref ref-type="bibr" rid="B8">Herard 1986</xref>, <xref ref-type="bibr" rid="B22">Protić 1993</xref>).</p><p><!--PageBreak-->In south France, <xref ref-type="bibr" rid="B8">Herard (1986)</xref> determined <italic><tp:taxon-name>Orius niger</tp:taxon-name></italic> on pears as a predator of <italic><tp:taxon-name>Cacopsylla pyri</tp:taxon-name></italic>, but also collected it in a large number from <italic><tp:taxon-name>Trioza urticae</tp:taxon-name></italic> from nettle, which was surrounding the pear orchards. In Croatia, <italic><tp:taxon-name>Orius niger</tp:taxon-name></italic> was determined along with <italic><tp:taxon-name>Orius minutus</tp:taxon-name></italic> on <italic><tp:taxon-name>Panonychus ulmi</tp:taxon-name></italic> in an apple orchard (<xref ref-type="bibr" rid="B1">Arčanin and Balarin 1972</xref>).</p><p>In Serbia, <xref ref-type="bibr" rid="B4">Grbić et al. (1989)</xref>, investigating pear psyllid predators, reported <italic><tp:taxon-name>Orius</tp:taxon-name></italic> spp., so we are not able to compare our results with theirs. In the same paper, authors mentioned the presence of other <italic><tp:taxon-name>Orius</tp:taxon-name></italic> species frequently during summer and autumn which is in accordance with our investigations.</p></tp:treatment-sec><ref-list><ref id="B21"><mixed-citation xmlns:xlink="http://www.w3.org/1999/xlink" xlink:type="simple"><person-group><name name-style="western"><surname>Péricart</surname><given-names>J</given-names></name></person-group> (<year>1972</year>) <source>Hémiptères Anthocoridae, Cimicidae, Microphysidae de l’Ouest Paléarctique. In: Faune de l’Europe et du bassin méditerranéen 7.</source><publisher-name>Masson et Cie</publisher-name>, <publisher-loc>Paris</publisher-loc>, <lpage>403</lpage> pp.</mixed-citation></ref><ref id="B8"><mixed-citation xmlns:xlink="http://www.w3.org/1999/xlink" xlink:type="simple"><person-group><name name-style="western"><surname>Herard</surname><given-names>F</given-names></name></person-group> (<year>1986</year>) <article-title/><source>Agronomie</source><volume>6</volume>: <fpage>1</fpage>-<lpage>34</lpage>. doi: <ext-link ext-link-type="uri" xlink:href="http://dx.doi.org/10.1051/agro:19860101" xlink:type="simple">10.1051/agro:19860101</ext-link></mixed-citation></ref><ref id="B22"><mixed-citation xmlns:xlink="http://www.w3.org/1999/xlink" xlink:type="simple"><person-group><name name-style="western"><surname>Protić</surname><given-names>Lj</given-names></name></person-group> (<year>1993</year>) <source>Proučavanje faune stenica (Heteroptera) u voćnim zasadima Srbije.</source><comment>PhD thesis.</comment><publisher-loc>Belgrade, Serbia</publisher-loc>: <publisher-loc>University of Belgrade, Faculty of Agriculture</publisher-loc>, <lpage>294</lpage> pp.</mixed-citation></ref><ref id="B1"><mixed-citation xmlns:xlink="http://www.w3.org/1999/xlink" xlink:type="simple"><person-group><name name-style="western"><surname>Arčanin</surname><given-names>B</given-names></name><name name-style="western"><surname>Balarin</surname><given-names>I</given-names></name></person-group> (<year>1972</year>) <article-title>Predatorske vrste Heteroptera zastupljene u fauni jabučnih nasada Hrvatske.</article-title><source>Acta entomologica Jugoslavica</source><volume>8</volume> (<issue>1/2</issue>): <fpage>11</fpage>–<lpage>21</lpage>.</mixed-citation></ref><ref id="B4"><mixed-citation xmlns:xlink="http://www.w3.org/1999/xlink" xlink:type="simple"><person-group><name name-style="western"><surname>Grbić</surname><given-names>M</given-names></name><name name-style="western"><surname>Lakić</surname><given-names>B</given-names></name><name name-style="western"><surname>Mihajlović</surname><given-names>Lj</given-names></name></person-group> (<year>1989</year>) <source>Predators and parasitoids of <italic>Psylla pyri</italic> L. (Hom. Psyllidae) in Vojvodina (YU). OILB Workshop Lutte integree en verger de poires, 28 juin–1 juillet 1988. Changius (Rac) Switzerland. Proceedings. 1–11.</source></mixed-citation></ref></ref-list></tp:taxon-treatment>
