# Supplementary material for: True bugs (Hemiptera, Heteroptera) as psyllid predators (Hemiptera, Psylloidea)
Source: Zookeys. 2013 Jul 30;(319):169–89. doi: 10.3897/zookeys.319.4316 (PMC3744743; doi:10.3897/zookeys.319.4316)
Supplement: XML Treatment for Atractotomus mali [file zookeys.319.4316-treatment8.xml]

<!DOCTYPE tp:taxon-treatment
  PUBLIC "-//TaxonX//DTD Taxonomic Treatment Publishing DTD v0 20100105//EN" "tax-treatment-NSO.dtd">
<tp:taxon-treatment xmlns:tp="http://www.plazi.org/taxpub"><tp:treatment-meta><mixed-citation publication-type="journal"><person-group><name><surname>Jerinić-Prodanović</surname><given-names>Dušanka</given-names></name><name><surname>Protić</surname><given-names>Ljiljana</given-names></name></person-group><article-title>True bugs (Hemiptera, Heteroptera) as psyllid predators (Hemiptera, Psylloidea)</article-title><source>Zookeys</source><day>30</day><month>7</month><year>2013</year><volume>2013</volume><issue>319</issue><fpage>169</fpage><lpage>189</lpage><pub-id pub-id-type="doi">10.3897/zookeys.319.4316</pub-id></mixed-citation></tp:treatment-meta><tp:nomenclature><label>8)</label><tp:taxon-name>
                            <tp:taxon-name-part taxon-name-part-type="genus">Atractotomus</tp:taxon-name-part>
                            <tp:taxon-name-part taxon-name-part-type="species">mali</tp:taxon-name-part>
                        </tp:taxon-name><tp:taxon-authority>Meyer-Dür, 1843</tp:taxon-authority></tp:nomenclature><tp:treatment-sec sec-type="Trophic status"><title>Trophic status.</title><p>Phytozoophagous.</p></tp:treatment-sec><tp:treatment-sec sec-type="Distribution"><title>Distribution.</title><p>Palaearctic.</p></tp:treatment-sec><tp:treatment-sec sec-type="Preys"><title>Preys.</title><p><bold><italic><tp:taxon-name>Cacopsylla affinis</tp:taxon-name></italic></bold>, from <italic><tp:taxon-name>Crataegus monogyna</tp:taxon-name></italic>, Koruška, 1.V.2008, reared 1♀ ‘ex larva' 8.V.2008. <bold><italic><tp:taxon-name>Cacopsylla melanoneura</tp:taxon-name></italic></bold>, from <italic><tp:taxon-name>Crataegus monogyna</tp:taxon-name></italic>, Beograd–Hotel Jugoslavija, 22.IV.2008, reared 2♂♂, 1♀ ‘ex larva' 30.IV.2008; 18.V.2008, reared 1♀ ‘ex larva' 23.V.2008; Dobra, 10.V.2008, reared 1♂, 1♀ ‘ex larva' 21.V.2008; Draževac, 20.IV.2008, reared 1♂, 1♀ 2.V.2008; Koruška, 1.V.2008, reared 1♀ ‘ex larva' 8.V.2008. <bold><italic><tp:taxon-name>Cacopsylla melanoneura</tp:taxon-name></italic></bold>, from <italic><tp:taxon-name>Malus domestica</tp:taxon-name></italic>, Ilinci, 24.V.2008, reared 1♀ ‘ex larva' 30.V.2008; Oparić, 4.V.2008, reared 2♂ ‘ex larva' 19.V.2008; Ilinci, 2.V.2010, reared 1♀. <bold><italic><tp:taxon-name>Cacopsylla peregrina</tp:taxon-name></italic></bold>, from <italic><tp:taxon-name>Crataegus monogyna</tp:taxon-name></italic>, Beograd–Hotel Jugoslavija, 22.IV.2008, reared 2♂♂, 1♀ ‘ex larva' 30.IV.2008; Dobra, 10.V.2008, reared 1♂, 1♀ ‘ex larva' 21.V.2008; Koruška, 1.V.2008, reared 1♀ ‘ex larva' 8.V.2008. <bold><italic><tp:taxon-name>Cacopsylla picta</tp:taxon-name></italic></bold>, from <italic><tp:taxon-name>Malus domestica</tp:taxon-name></italic>, Ilinci, 24.V.2008, 1♀ ‘ex larva' 30.V.2008.</p><p><italic><tp:taxon-name>Atractotomus mali</tp:taxon-name></italic> has been reported so far as a predator of mites, aphids, thrips, psyllids, butterfly larvae and pupae (<xref ref-type="bibr" rid="B35">Wheeler 2000b</xref>). It was registered as a predator of apple psyllid <italic><tp:taxon-name>Cacopsylla mali</tp:taxon-name></italic> in Norway (<xref ref-type="bibr" rid="B15">Jonsson 1983</xref>) and of pear psyllid <italic><tp:taxon-name>Cacopsylla pyrisuga</tp:taxon-name></italic> in Greece (<xref ref-type="bibr" rid="B28">Santas 1987</xref>). In Germany, <xref ref-type="bibr" rid="B19">Novak and Achtziger (1995)</xref> registered it as a predator of hawthorn psyllids <italic><tp:taxon-name>Cacopsylla</tp:taxon-name></italic> spp.</p><p>First record of <italic><tp:taxon-name>Atractotomus mali</tp:taxon-name></italic> as a predator of <italic><tp:taxon-name>Cacopsylla picta</tp:taxon-name></italic>. The above mentioned data are the first ones for <italic><tp:taxon-name>Atractotomus mali</tp:taxon-name></italic> as a psyllid predator in Serbia.</p></tp:treatment-sec><ref-list><ref id="B35"><mixed-citation xmlns:xlink="http://www.w3.org/1999/xlink" xlink:type="simple"><person-group><name name-style="western"><surname>Wheeler</surname><given-names>Jr AG</given-names></name></person-group> (<year>2000b</year>) <article-title>Predacious plant bugs (Miridae).</article-title> In: <person-group><name name-style="western"><surname>Schaefer</surname><given-names>CW</given-names></name><name name-style="western"><surname>Pannizzi</surname><given-names>AR</given-names></name></person-group> (<role>Eds</role>). <issue-title>Heteroptera of Economic Importance.</issue-title><source>CRC Press, Washington</source>: <fpage>657</fpage>-<lpage>693</lpage>.</mixed-citation></ref><ref id="B15"><mixed-citation xmlns:xlink="http://www.w3.org/1999/xlink" xlink:type="simple"><person-group><name name-style="western"><surname>Jonsson</surname><given-names>N</given-names></name></person-group> (<year>1983</year>) <article-title>The life history of <italic>Psylla mali</italic> Schmidberger (Hom., Psyllidae); and its relationship to the development of the apple blossom. Fauna Norvegica.</article-title><source>Norvegian Journal of Entomology, Ser. B,</source><volume>30</volume> (<issue>1</issue>): <fpage>3</fpage>-<lpage>8</lpage>.</mixed-citation></ref><ref id="B28"><mixed-citation xmlns:xlink="http://www.w3.org/1999/xlink" xlink:type="simple"><person-group><name name-style="western"><surname>Santas</surname><given-names>LA</given-names></name></person-group> (<year>1987</year>) <article-title>The predators'complex of pear-feeding psyllids in unsprayed wild pear trees in Greece.</article-title><source>Entomophaga</source><volume>32</volume> (<issue>3</issue>): <fpage>291</fpage>-<lpage>297</lpage>. doi: <ext-link ext-link-type="uri" xlink:href="http://dx.doi.org/10.1007/BF02373253" xlink:type="simple">10.1007/BF02373253</ext-link></mixed-citation></ref><ref id="B19"><mixed-citation xmlns:xlink="http://www.w3.org/1999/xlink" xlink:type="simple"><person-group><name name-style="western"><surname>Novak</surname><given-names>H</given-names></name><name name-style="western"><surname>Achtziger</surname><given-names>R</given-names></name></person-group> (<year>1995</year>) <article-title>Influence of heteropteran predators (Het., Anthocoridae, Miridae) on larval populations of hawthorn psyllids (Hom., Psyllidae).</article-title><source>Journal of Applied Entomology</source><volume>119</volume>: <fpage>479</fpage>-<lpage>486</lpage>. doi: <ext-link ext-link-type="uri" xlink:href="http://dx.doi.org/10.1111/j.1439-0418.1995.tb01321.x" xlink:type="simple">10.1111/j.1439-0418.1995.tb01321.x</ext-link></mixed-citation></ref></ref-list></tp:taxon-treatment>
