# Supplementary material for: True bugs (Hemiptera, Heteroptera) as psyllid predators (Hemiptera, Psylloidea)
Source: Zookeys. 2013 Jul 30;(319):169–89. doi: 10.3897/zookeys.319.4316 (PMC3744743; doi:10.3897/zookeys.319.4316)
Supplement: XML Treatment for Campylomma verbasci [file zookeys.319.4316-treatment9.xml]

<!DOCTYPE tp:taxon-treatment
  PUBLIC "-//TaxonX//DTD Taxonomic Treatment Publishing DTD v0 20100105//EN" "tax-treatment-NSO.dtd">
<tp:taxon-treatment xmlns:tp="http://www.plazi.org/taxpub"><tp:treatment-meta><mixed-citation publication-type="journal"><person-group><name><surname>Jerinić-Prodanović</surname><given-names>Dušanka</given-names></name><name><surname>Protić</surname><given-names>Ljiljana</given-names></name></person-group><article-title>True bugs (Hemiptera, Heteroptera) as psyllid predators (Hemiptera, Psylloidea)</article-title><source>Zookeys</source><day>30</day><month>7</month><year>2013</year><volume>2013</volume><issue>319</issue><fpage>169</fpage><lpage>189</lpage><pub-id pub-id-type="doi">10.3897/zookeys.319.4316</pub-id></mixed-citation></tp:treatment-meta><tp:nomenclature><label>9)</label><tp:taxon-name>
                            <tp:taxon-name-part taxon-name-part-type="genus">Campylomma</tp:taxon-name-part>
                            <tp:taxon-name-part taxon-name-part-type="species">verbasci</tp:taxon-name-part>
                        </tp:taxon-name><tp:taxon-authority>(Meyer-Dür, 1843)</tp:taxon-authority></tp:nomenclature><tp:treatment-sec sec-type="Trophic status"><title>Trophic status.</title><p>Zoophytophagous.</p></tp:treatment-sec><tp:treatment-sec sec-type="Distribution"><title>Distribution.</title><p>Holarctic.</p></tp:treatment-sec><tp:treatment-sec sec-type="Preys"><title>Preys.</title><p><bold><!--PageBreak--><italic><tp:taxon-name>Cacopsylla bidens</tp:taxon-name></italic></bold>, from <italic><tp:taxon-name>Pyrus communis</tp:taxon-name></italic>, Ilinci, 24.V.2008, reared 1♂ ‘ex larva' 29.V.2008; Bavanište, 25.V.2006, reared 1♂, 1♀ ‘ex larva' 30.V.2006. <bold><italic><tp:taxon-name>Cacopsylla pyri</tp:taxon-name></italic></bold>, <bold><italic><tp:taxon-name>Cacopsylla pyricola</tp:taxon-name></italic></bold> and <bold><italic><tp:taxon-name>Cacopsylla pyrisuga</tp:taxon-name></italic></bold>, from <italic><tp:taxon-name>Pyrus communis</tp:taxon-name></italic>, Bavanište, 25.V.2006, 1♂, 1♀ ‘ex larva' 30.V. 2006. <bold><italic><tp:taxon-name>Cacopsylla melanoneura</tp:taxon-name></italic></bold>, from <italic><tp:taxon-name>Malus domestica</tp:taxon-name></italic>, Ilinci, 2.V.2010, reared 2♂♂.</p><p><italic><tp:taxon-name>Campylomma verbasci</tp:taxon-name></italic> is a zoophytophagous species preying on apple aphids, pear psyllids, codling moth, thrips and mites (<xref ref-type="bibr" rid="B35">Wheeler 2000b</xref>). Its most common prey among insects are <italic><tp:taxon-name>Aphis pomi</tp:taxon-name></italic> and <italic><tp:taxon-name>Cacopsylla mali</tp:taxon-name></italic>, and among mites <italic><tp:taxon-name>Panonychus ulmi</tp:taxon-name></italic> and <italic><tp:taxon-name>Tetranychus urticae</tp:taxon-name></italic> (<xref ref-type="bibr" rid="B5">Hagen et al. 1999</xref>, <xref ref-type="bibr" rid="B35">Wheeler 2000b</xref>, <xref ref-type="bibr" rid="B2">Bradley 2007</xref>).</p><p>However, if there is a lack of prey, it can feed on apple fruits, rarely pear, causing the harm to their aesthetic value. Therefore, <italic><tp:taxon-name>Campylomma verbasci</tp:taxon-name></italic> is a significant fruit pest in Canada (<xref ref-type="bibr" rid="B5">Hagen et al. 1999</xref>, <xref ref-type="bibr" rid="B34">Wheeler 2000a</xref>, <xref ref-type="bibr" rid="B2">Bradley 2007</xref>). <xref ref-type="bibr" rid="B3">Erler (2004)</xref> reported the presence of <italic><tp:taxon-name>Campylomma verbasci</tp:taxon-name></italic> as a predator of <italic><tp:taxon-name>Cacopsylla pyrisuga</tp:taxon-name></italic> in treated and untreated pear orchards in Turkey, and <xref ref-type="bibr" rid="B6">Harizanova et al. (2012)</xref> mentioned it on <italic><tp:taxon-name>Acizzia jamatonica</tp:taxon-name></italic> in Bulgaria.</p><p>Already known in Serbia (<xref ref-type="bibr" rid="B22">Protić 1993</xref>) but in our investigations registered for the first time as a predator of psyllids in this country.</p></tp:treatment-sec><ref-list><ref id="B35"><mixed-citation xmlns:xlink="http://www.w3.org/1999/xlink" xlink:type="simple"><person-group><name name-style="western"><surname>Wheeler</surname><given-names>Jr AG</given-names></name></person-group> (<year>2000b</year>) <article-title>Predacious plant bugs (Miridae).</article-title> In: <person-group><name name-style="western"><surname>Schaefer</surname><given-names>CW</given-names></name><name name-style="western"><surname>Pannizzi</surname><given-names>AR</given-names></name></person-group> (<role>Eds</role>). <issue-title>Heteroptera of Economic Importance.</issue-title><source>CRC Press, Washington</source>: <fpage>657</fpage>-<lpage>693</lpage>.</mixed-citation></ref><ref id="B5"><mixed-citation xmlns:xlink="http://www.w3.org/1999/xlink" xlink:type="simple"><person-group><name name-style="western"><surname>Hagen</surname><given-names>KS</given-names></name><name name-style="western"><surname>Mills</surname><given-names>NJ</given-names></name><name name-style="western"><surname>Gordh</surname><given-names>G</given-names></name><name name-style="western"><surname>Mcmurty</surname><given-names>JA</given-names></name></person-group> (<year>1999</year>) <article-title>Terestrial arthropod predators of insects and mite pests.</article-title> In: <person-group><name name-style="western"><surname>Bellows</surname><given-names>TS</given-names></name><name name-style="western"><surname>Fisher</surname><given-names>TW</given-names></name></person-group> (<role>Eds</role>). <issue-title>Principles and Applications of Biological Control.</issue-title><source>Handbook of Biological Control. Academic Press, San Diego</source>: <fpage>383</fpage>-<lpage>461</lpage>. doi: <ext-link ext-link-type="uri" xlink:href="http://dx.doi.org/10.1016/B978-012257305-7/50063-1" xlink:type="simple">10.1016/B978-012257305-7/50063-1</ext-link></mixed-citation></ref><ref id="B2"><mixed-citation xmlns:xlink="http://www.w3.org/1999/xlink" xlink:type="simple"><person-group><name name-style="western"><surname>Bradley</surname><given-names>SH</given-names></name></person-group> (<year>2007</year>) <source><italic>Campylomma verbasci</italic> (Meyer) (Hemiptera: Miridae). Mullein plant bug. Biological control. A guide to Natural Enemies in North America. <ext-link ext-link-type="uri" xlink:href="http://www.nysaes.cornell.edu/ent/biocontrol/" xlink:type="simple">http://www.nysaes.cornell.edu/ent/biocontrol/</ext-link>.</source></mixed-citation></ref><ref id="B34"><mixed-citation xmlns:xlink="http://www.w3.org/1999/xlink" xlink:type="simple"><person-group><name name-style="western"><surname>Wheeler</surname><given-names>Jr AG</given-names></name></person-group> (<year>2000a</year>) <article-title>Plant bugs (Miridae) as plant pests.</article-title> In: <person-group><name name-style="western"><surname>Schaefer</surname><given-names>CW</given-names></name><name name-style="western"><surname>Pannizzi</surname><given-names>AR</given-names></name></person-group> (<role>Eds</role>). <issue-title>Heteroptera of Economic Importance.</issue-title><source>CRC Press, Washington</source>: <fpage>37</fpage>-<lpage>87</lpage>.</mixed-citation></ref><ref id="B3"><mixed-citation xmlns:xlink="http://www.w3.org/1999/xlink" xlink:type="simple"><person-group><name name-style="western"><surname>Erler</surname><given-names>F</given-names></name></person-group> (<year>2004</year>) <article-title>Natural enemies of the pear psylla <italic>Cacopsylla pyri</italic> in treated vs untreated pear orchards in Antalya, Turkey.</article-title><source>Phytoparasitica</source><volume>32</volume> (<issue>3</issue>): <fpage>295</fpage>-<lpage>304</lpage>. doi: <ext-link ext-link-type="uri" xlink:href="http://dx.doi.org/10.1007/BF02979824" xlink:type="simple">10.1007/BF02979824</ext-link></mixed-citation></ref><ref id="B6"><mixed-citation xmlns:xlink="http://www.w3.org/1999/xlink" xlink:type="simple"><person-group><name name-style="western"><surname>Harizanova</surname><given-names>V</given-names></name><name name-style="western"><surname>Stoeva</surname><given-names>A</given-names></name><name name-style="western"><surname>Mohamedova</surname><given-names>M</given-names></name></person-group> (<year>2012</year>) <article-title>Preliminary study on the invasive <italic>Acizzia jamatonica</italic> (Hemiptera: Psyllidae) and its predators in Bulgaria.</article-title><source>Agricultural Science and Technology</source><volume>4</volume> (<issue>1</issue>): <fpage>56</fpage>-<lpage>61</lpage>.</mixed-citation></ref><ref id="B22"><mixed-citation xmlns:xlink="http://www.w3.org/1999/xlink" xlink:type="simple"><person-group><name name-style="western"><surname>Protić</surname><given-names>Lj</given-names></name></person-group> (<year>1993</year>) <source>Proučavanje faune stenica (Heteroptera) u voćnim zasadima Srbije.</source><comment>PhD thesis.</comment><publisher-loc>Belgrade, Serbia</publisher-loc>: <publisher-loc>University of Belgrade, Faculty of Agriculture</publisher-loc>, <lpage>294</lpage> pp.</mixed-citation></ref></ref-list></tp:taxon-treatment>
