# Supplementary material for: True bugs (Hemiptera, Heteroptera) as psyllid predators (Hemiptera, Psylloidea)
Source: Zookeys. 2013 Jul 30;(319):169–89. doi: 10.3897/zookeys.319.4316 (PMC3744743; doi:10.3897/zookeys.319.4316)
Supplement: XML Treatment for Deraeocoris (Deraeocoris) flavilinea [file zookeys.319.4316-treatment10.xml]

<!DOCTYPE tp:taxon-treatment
  PUBLIC "-//TaxonX//DTD Taxonomic Treatment Publishing DTD v0 20100105//EN" "tax-treatment-NSO.dtd">
<tp:taxon-treatment xmlns:tp="http://www.plazi.org/taxpub"><tp:treatment-meta><mixed-citation publication-type="journal"><person-group><name><surname>Jerinić-Prodanović</surname><given-names>Dušanka</given-names></name><name><surname>Protić</surname><given-names>Ljiljana</given-names></name></person-group><article-title>True bugs (Hemiptera, Heteroptera) as psyllid predators (Hemiptera, Psylloidea)</article-title><source>Zookeys</source><day>30</day><month>7</month><year>2013</year><volume>2013</volume><issue>319</issue><fpage>169</fpage><lpage>189</lpage><pub-id pub-id-type="doi">10.3897/zookeys.319.4316</pub-id></mixed-citation></tp:treatment-meta><tp:nomenclature><label>10)</label><tp:taxon-name>
                            <tp:taxon-name-part taxon-name-part-type="genus">Deraeocoris</tp:taxon-name-part>
                            (<tp:taxon-name-part taxon-name-part-type="subgenus">Deraeocoris</tp:taxon-name-part>)
                            <tp:taxon-name-part taxon-name-part-type="species">flavilinea</tp:taxon-name-part>
                        </tp:taxon-name><tp:taxon-authority>(A. Costa, 1862)</tp:taxon-authority></tp:nomenclature><tp:treatment-sec sec-type="Trophic status"><title>Trophic status.</title><p>Zoophytophagous.</p></tp:treatment-sec><tp:treatment-sec sec-type="Distribution"><title>Distribution.</title><p>Western and Central Europe.</p></tp:treatment-sec><tp:treatment-sec sec-type="Preys"><title>Preys.</title><p><bold><italic><tp:taxon-name>Cacopsylla bidens</tp:taxon-name></italic></bold>, from <italic><tp:taxon-name>Pyrus communis</tp:taxon-name></italic>, Beograd–Karaburma, 4.V.2006, reared 1♀ ‘ex larva' 18.V.2006. <bold><italic><tp:taxon-name>Homotoma ficus</tp:taxon-name></italic></bold>, from <italic><tp:taxon-name>Ficus carica</tp:taxon-name></italic>, Beograd–Banjica, 21.V.2009, collected 1♂, 2♀♀. <bold><italic><tp:taxon-name>Trioza rhamni</tp:taxon-name></italic></bold>, from <italic><tp:taxon-name>Rhamnus cathartica</tp:taxon-name></italic>, Beograd–Hotel Jugoslavija, 26.V.2005, reared 1♂ ‘ex larva' 29.V.2005. <bold><italic><tp:taxon-name>Psyllopsis discrepans</tp:taxon-name></italic></bold> and <bold><italic><tp:taxon-name>Psyllopsis machinosa</tp:taxon-name></italic></bold>, from <italic><tp:taxon-name>Fraxinus angustifolia</tp:taxon-name></italic>, Beograd–Autokomanda, 21.V.2009, 1♂, 1♀.</p><p><italic><tp:taxon-name>Deraeocoris flavilinea</tp:taxon-name></italic> is reported so far as a predator of psyllids (<xref ref-type="bibr" rid="B14">Jerinić-Prodanović and Protić 2011</xref>, <xref ref-type="bibr" rid="B30">Simov et al. 2012</xref>). Until 1980’s, it was known only from Sicily, from where it has spread to Central Europe where it is now considered as an invasive species (<xref ref-type="bibr" rid="B27">Rabitsch 2008</xref>). As a predator of psyllids, it has been known in Serbia since 2011 (<xref ref-type="bibr" rid="B14">Jerinić-Prodanović and Protić 2011</xref>).</p></tp:treatment-sec><ref-list><ref id="B14"><mixed-citation xmlns:xlink="http://www.w3.org/1999/xlink" xlink:type="simple"><person-group><name name-style="western"><surname>Jerinić-Prodanović</surname><given-names>D</given-names></name><name name-style="western"><surname>Protić</surname><given-names>Lj</given-names></name></person-group> (<year>2011</year>) <article-title>New data on true bug predators (Heteroptera: Miridae) of jumping plant-lice (Sternorrhyncha: Psylloidea) in Serbia.</article-title><source>Acta entomologica Serbica</source><volume>16</volume> (<issue>1/2</issue>): <fpage>143</fpage>–<lpage>146</lpage>.</mixed-citation></ref><ref id="B30"><mixed-citation xmlns:xlink="http://www.w3.org/1999/xlink" xlink:type="simple"><person-group><name name-style="western"><surname>Simov</surname><given-names>N</given-names></name><name name-style="western"><surname>Langourov</surname><given-names>M</given-names></name><name name-style="western"><surname>Grozeva</surname><given-names>S</given-names></name><name name-style="western"><surname>Gradinarov</surname><given-names>D</given-names></name></person-group> (<year>2012</year>) <article-title>New and interesting records of alien and native true bugs (Hemiptera: Heteroptera) from Bulgaria.</article-title><source>Acta zoologica bulgarica</source><volume>64</volume> (<issue>3</issue>): <fpage>241</fpage>-<lpage>252</lpage>.</mixed-citation></ref><ref id="B27"><mixed-citation xmlns:xlink="http://www.w3.org/1999/xlink" xlink:type="simple"><person-group><name name-style="western"><surname>Rabitsch</surname><given-names>W</given-names></name></person-group> (<year>2008</year>) <article-title>Alien true bugs of Europe (Insecta: Hemiptera: Heteroptera).</article-title><source>Zootaxa</source><volume>1827</volume>: <fpage>1</fpage>-<lpage>44</lpage>.</mixed-citation></ref></ref-list></tp:taxon-treatment>
