# Supplementary material for: True bugs (Hemiptera, Heteroptera) as psyllid predators (Hemiptera, Psylloidea)
Source: Zookeys. 2013 Jul 30;(319):169–89. doi: 10.3897/zookeys.319.4316 (PMC3744743; doi:10.3897/zookeys.319.4316)
Supplement: XML Treatment for Deraeocoris (Deraeocoris) ruber [file zookeys.319.4316-treatment11.xml]

<!DOCTYPE tp:taxon-treatment
  PUBLIC "-//TaxonX//DTD Taxonomic Treatment Publishing DTD v0 20100105//EN" "tax-treatment-NSO.dtd">
<tp:taxon-treatment xmlns:tp="http://www.plazi.org/taxpub"><tp:treatment-meta><mixed-citation publication-type="journal"><person-group><name><surname>Jerinić-Prodanović</surname><given-names>Dušanka</given-names></name><name><surname>Protić</surname><given-names>Ljiljana</given-names></name></person-group><article-title>True bugs (Hemiptera, Heteroptera) as psyllid predators (Hemiptera, Psylloidea)</article-title><source>Zookeys</source><day>30</day><month>7</month><year>2013</year><volume>2013</volume><issue>319</issue><fpage>169</fpage><lpage>189</lpage><pub-id pub-id-type="doi">10.3897/zookeys.319.4316</pub-id></mixed-citation></tp:treatment-meta><tp:nomenclature><label>11)</label><tp:taxon-name>
                            <tp:taxon-name-part taxon-name-part-type="genus">Deraeocoris</tp:taxon-name-part>
                            (<tp:taxon-name-part taxon-name-part-type="subgenus">Deraeocoris</tp:taxon-name-part>)
                            <tp:taxon-name-part taxon-name-part-type="species">ruber</tp:taxon-name-part>
                        </tp:taxon-name><tp:taxon-authority>(Linnaeus, 1758)</tp:taxon-authority></tp:nomenclature><tp:treatment-sec sec-type="Trophic status"><title>Trophic status.</title><p>Zoophytophagous.</p></tp:treatment-sec><tp:treatment-sec sec-type="Distribution"><title>Distribution.</title><p>Holarctic.</p></tp:treatment-sec><tp:treatment-sec sec-type="Prey"><title>Prey.</title><p><bold><italic><tp:taxon-name>Cacopsylla pyri</tp:taxon-name></italic></bold>, from <italic><tp:taxon-name>Pyrus communis</tp:taxon-name></italic>, Radmilovac, 10.VII.2006, reared 1♀.</p><p>A very polyphagous zoophytophagous species. A Holarctic species occurring in large quantities in the south of Europe.</p><p>Already mentioned as a predator of <italic><tp:taxon-name>Cacopsylla pyrisuga</tp:taxon-name></italic> (<xref ref-type="bibr" rid="B8">Herard 1986</xref>). It also preys on younger caterpillar instars of some butterflies, mites and various other small insects in apple orchards, on <italic><tp:taxon-name>Rubus</tp:taxon-name></italic> spp. and <italic><tp:taxon-name>Urtica</tp:taxon-name></italic> spp. as well as on aphids on <italic><tp:taxon-name>Corylus</tp:taxon-name></italic> spp. (<xref ref-type="bibr" rid="B8">Herard 1986</xref>).</p><p>Reported as a predator of <italic><tp:taxon-name>Acizzia jamatonica</tp:taxon-name></italic> (<xref ref-type="bibr" rid="B6">Harizanova et al. 2012</xref>) in Bulgaria and <italic><tp:taxon-name>Cacopsylla pyrisuga</tp:taxon-name></italic> in Serbia (<xref ref-type="bibr" rid="B12">Jerinić-Prodanović et al. 2010</xref>).</p><!--PageBreak--></tp:treatment-sec><ref-list><ref id="B8"><mixed-citation xmlns:xlink="http://www.w3.org/1999/xlink" xlink:type="simple"><person-group><name name-style="western"><surname>Herard</surname><given-names>F</given-names></name></person-group> (<year>1986</year>) <article-title/><source>Agronomie</source><volume>6</volume>: <fpage>1</fpage>-<lpage>34</lpage>. doi: <ext-link ext-link-type="uri" xlink:href="http://dx.doi.org/10.1051/agro:19860101" xlink:type="simple">10.1051/agro:19860101</ext-link></mixed-citation></ref><ref id="B6"><mixed-citation xmlns:xlink="http://www.w3.org/1999/xlink" xlink:type="simple"><person-group><name name-style="western"><surname>Harizanova</surname><given-names>V</given-names></name><name name-style="western"><surname>Stoeva</surname><given-names>A</given-names></name><name name-style="western"><surname>Mohamedova</surname><given-names>M</given-names></name></person-group> (<year>2012</year>) <article-title>Preliminary study on the invasive <italic>Acizzia jamatonica</italic> (Hemiptera: Psyllidae) and its predators in Bulgaria.</article-title><source>Agricultural Science and Technology</source><volume>4</volume> (<issue>1</issue>): <fpage>56</fpage>-<lpage>61</lpage>.</mixed-citation></ref><ref id="B12"><mixed-citation xmlns:xlink="http://www.w3.org/1999/xlink" xlink:type="simple"><person-group><name name-style="western"><surname>Jerinić-Prodanović</surname><given-names>D</given-names></name></person-group> (<year>2010</year>) <source>Diverzitet lisnih buva (Homoptera: Psylloidea) i njihovih prirodnih neprijatelja u Srbiji, sa posebnim osvrtom na vrste značajne u poljoprivredi.</source><comment>PhD thesis.</comment><publisher-loc>Belgrade, Serbia</publisher-loc>: <institution xlink:type="simple">University of Belgrade, Faculty of Agriculture</institution>, <lpage>339</lpage> pp. doi: <ext-link ext-link-type="uri" xlink:href="http://dx.doi.org/10.2298/PIF1001029J" xlink:type="simple">10.2298/PIF1001029J</ext-link></mixed-citation></ref></ref-list></tp:taxon-treatment>
