# Supplementary material for: True bugs (Hemiptera, Heteroptera) as psyllid predators (Hemiptera, Psylloidea)
Source: Zookeys. 2013 Jul 30;(319):169–89. doi: 10.3897/zookeys.319.4316 (PMC3744743; doi:10.3897/zookeys.319.4316)
Supplement: XML Treatment for Deraeocoris (Knightocapsus) lutescens [file zookeys.319.4316-treatment12.xml]

<!DOCTYPE tp:taxon-treatment
  PUBLIC "-//TaxonX//DTD Taxonomic Treatment Publishing DTD v0 20100105//EN" "tax-treatment-NSO.dtd">
<tp:taxon-treatment xmlns:tp="http://www.plazi.org/taxpub"><tp:treatment-meta><mixed-citation publication-type="journal"><person-group><name><surname>Jerinić-Prodanović</surname><given-names>Dušanka</given-names></name><name><surname>Protić</surname><given-names>Ljiljana</given-names></name></person-group><article-title>True bugs (Hemiptera, Heteroptera) as psyllid predators (Hemiptera, Psylloidea)</article-title><source>Zookeys</source><day>30</day><month>7</month><year>2013</year><volume>2013</volume><issue>319</issue><fpage>169</fpage><lpage>189</lpage><pub-id pub-id-type="doi">10.3897/zookeys.319.4316</pub-id></mixed-citation></tp:treatment-meta><tp:nomenclature><label>12)</label><tp:taxon-name>
                            <tp:taxon-name-part taxon-name-part-type="genus">Deraeocoris</tp:taxon-name-part>
                            (<tp:taxon-name-part taxon-name-part-type="subgenus">Knightocapsus</tp:taxon-name-part>)
                            <tp:taxon-name-part taxon-name-part-type="species">lutescens</tp:taxon-name-part>
                        </tp:taxon-name><tp:taxon-authority>(Schilling, 1836)</tp:taxon-authority></tp:nomenclature><tp:treatment-sec sec-type="Trophic status"><title>Trophic status.</title><p>Zoophagous.</p></tp:treatment-sec><tp:treatment-sec sec-type="Distribution"><title>Distribution.</title><p>Euro-Mediterranean.</p></tp:treatment-sec><tp:treatment-sec sec-type="Preys"><title>Preys.</title><p><bold><italic><tp:taxon-name>Cacopsylla pyri</tp:taxon-name></italic></bold>, from <italic><tp:taxon-name>Pyrus communis</tp:taxon-name></italic>, Izvor, 14.IV.2009, 1♂. <bold><italic><tp:taxon-name>Cacopsylla rhamnicola</tp:taxon-name></italic></bold>, from <italic><tp:taxon-name>Rhamnus cathartica</tp:taxon-name></italic>, Obedska bara, 4.VI.2005, reared 1♂ ‘ex larva' 18.VI.2005. <bold><italic><tp:taxon-name>Camarotoscena speciosa</tp:taxon-name></italic></bold>, from <italic><tp:taxon-name>Populus nigra</tp:taxon-name></italic>, Zemun–Nova Galenika, 18.X.2010, collected 1♀. <bold><italic><tp:taxon-name>Psyllopsis fraxinicola</tp:taxon-name></italic></bold>, from <italic><tp:taxon-name>Fraxinus angustifolia</tp:taxon-name></italic>, Zemun–Nova Galenika, 1.IX.2006, collected 1♀. <bold><italic><tp:taxon-name>Trioza chenopodii</tp:taxon-name></italic></bold>, from <italic><tp:taxon-name>Atriplex oblongifolia</tp:taxon-name></italic>, Galovica, 18.VII.2003, reared 1♂.</p><p><italic><tp:taxon-name>Deraeocoris lutescens</tp:taxon-name></italic> is a Mediterranean species, distributed also in small numbers in Central Europe. Known mainly as an egg predator of pear psyllid <italic><tp:taxon-name>Cacopsylla pyrisuga</tp:taxon-name></italic> and hawthorn psyllid <italic><tp:taxon-name>Cacopsylla crataegi</tp:taxon-name></italic> (<xref ref-type="bibr" rid="B8">Herard 1986</xref>). It is also reported as a predator of aphids and mite <italic><tp:taxon-name>Panonychus ulmi</tp:taxon-name></italic> in apple orchards in Croatia (<xref ref-type="bibr" rid="B1">Arčanin and Balarin 1972</xref>) and in pear orchards as a predator of <italic><tp:taxon-name>Cacopsylla pyrisuga</tp:taxon-name></italic> in France and Turkey (<xref ref-type="bibr" rid="B8">Herard 1986</xref>, <xref ref-type="bibr" rid="B3">Erler 2004</xref>).</p><p><italic><tp:taxon-name>Deraeocoris lutescens</tp:taxon-name></italic> has been already registered in Serbia (<xref ref-type="bibr" rid="B22">Protić 1993</xref>) but here is reported for the first time as a predator of psyllids in this country.</p></tp:treatment-sec><ref-list><ref id="B8"><mixed-citation xmlns:xlink="http://www.w3.org/1999/xlink" xlink:type="simple"><person-group><name name-style="western"><surname>Herard</surname><given-names>F</given-names></name></person-group> (<year>1986</year>) <article-title/><source>Agronomie</source><volume>6</volume>: <fpage>1</fpage>-<lpage>34</lpage>. doi: <ext-link ext-link-type="uri" xlink:href="http://dx.doi.org/10.1051/agro:19860101" xlink:type="simple">10.1051/agro:19860101</ext-link></mixed-citation></ref><ref id="B1"><mixed-citation xmlns:xlink="http://www.w3.org/1999/xlink" xlink:type="simple"><person-group><name name-style="western"><surname>Arčanin</surname><given-names>B</given-names></name><name name-style="western"><surname>Balarin</surname><given-names>I</given-names></name></person-group> (<year>1972</year>) <article-title>Predatorske vrste Heteroptera zastupljene u fauni jabučnih nasada Hrvatske.</article-title><source>Acta entomologica Jugoslavica</source><volume>8</volume> (<issue>1/2</issue>): <fpage>11</fpage>–<lpage>21</lpage>.</mixed-citation></ref><ref id="B3"><mixed-citation xmlns:xlink="http://www.w3.org/1999/xlink" xlink:type="simple"><person-group><name name-style="western"><surname>Erler</surname><given-names>F</given-names></name></person-group> (<year>2004</year>) <article-title>Natural enemies of the pear psylla <italic>Cacopsylla pyri</italic> in treated vs untreated pear orchards in Antalya, Turkey.</article-title><source>Phytoparasitica</source><volume>32</volume> (<issue>3</issue>): <fpage>295</fpage>-<lpage>304</lpage>. doi: <ext-link ext-link-type="uri" xlink:href="http://dx.doi.org/10.1007/BF02979824" xlink:type="simple">10.1007/BF02979824</ext-link></mixed-citation></ref><ref id="B22"><mixed-citation xmlns:xlink="http://www.w3.org/1999/xlink" xlink:type="simple"><person-group><name name-style="western"><surname>Protić</surname><given-names>Lj</given-names></name></person-group> (<year>1993</year>) <source>Proučavanje faune stenica (Heteroptera) u voćnim zasadima Srbije.</source><comment>PhD thesis.</comment><publisher-loc>Belgrade, Serbia</publisher-loc>: <publisher-loc>University of Belgrade, Faculty of Agriculture</publisher-loc>, <lpage>294</lpage> pp.</mixed-citation></ref></ref-list></tp:taxon-treatment>
