# Supplementary material for: True bugs (Hemiptera, Heteroptera) as psyllid predators (Hemiptera, Psylloidea)
Source: Zookeys. 2013 Jul 30;(319):169–89. doi: 10.3897/zookeys.319.4316 (PMC3744743; doi:10.3897/zookeys.319.4316)
Supplement: XML Treatment for Hypseloecus visci [file zookeys.319.4316-treatment14.xml]

<!DOCTYPE tp:taxon-treatment
  PUBLIC "-//TaxonX//DTD Taxonomic Treatment Publishing DTD v0 20100105//EN" "tax-treatment-NSO.dtd">
<tp:taxon-treatment xmlns:tp="http://www.plazi.org/taxpub"><tp:treatment-meta><mixed-citation publication-type="journal"><person-group><name><surname>Jerinić-Prodanović</surname><given-names>Dušanka</given-names></name><name><surname>Protić</surname><given-names>Ljiljana</given-names></name></person-group><article-title>True bugs (Hemiptera, Heteroptera) as psyllid predators (Hemiptera, Psylloidea)</article-title><source>Zookeys</source><day>30</day><month>7</month><year>2013</year><volume>2013</volume><issue>319</issue><fpage>169</fpage><lpage>189</lpage><pub-id pub-id-type="doi">10.3897/zookeys.319.4316</pub-id></mixed-citation></tp:treatment-meta><tp:nomenclature><label>14)</label><tp:taxon-name>
                            <tp:taxon-name-part taxon-name-part-type="genus">Hypseloecus</tp:taxon-name-part>
                            <tp:taxon-name-part taxon-name-part-type="species">visci</tp:taxon-name-part>
                        </tp:taxon-name><tp:taxon-authority>(Puton, 1888)</tp:taxon-authority></tp:nomenclature><tp:treatment-sec sec-type="Trophic status"><title>Trophic status.</title><p>Zoophagous.</p></tp:treatment-sec><tp:treatment-sec sec-type="Distribution"><title>Distribution.</title><p>Europe.</p></tp:treatment-sec><tp:treatment-sec sec-type="Prey"><title>Prey.</title><p><bold><italic><tp:taxon-name>Cacopsylla visci</tp:taxon-name></italic></bold>, from <italic><tp:taxon-name>Viscum album</tp:taxon-name></italic>, Beograd–Bulevar Aleksandra Karađorđevića, 25.III.2007, reared 4♀♀ ‘ex larva' 16.IV.2007.</p><p>An exclusively zoophagous species.</p><p>Already known from Serbia as a psyllid predator (<xref ref-type="bibr" rid="B14">Jerinić-Prodanović and Protić 2011</xref>).</p><!--PageBreak--></tp:treatment-sec><ref-list><ref id="B14"><mixed-citation xmlns:xlink="http://www.w3.org/1999/xlink" xlink:type="simple"><person-group><name name-style="western"><surname>Jerinić-Prodanović</surname><given-names>D</given-names></name><name name-style="western"><surname>Protić</surname><given-names>Lj</given-names></name></person-group> (<year>2011</year>) <article-title>New data on true bug predators (Heteroptera: Miridae) of jumping plant-lice (Sternorrhyncha: Psylloidea) in Serbia.</article-title><source>Acta entomologica Serbica</source><volume>16</volume> (<issue>1/2</issue>): <fpage>143</fpage>–<lpage>146</lpage>.</mixed-citation></ref></ref-list></tp:taxon-treatment>
