# Supplementary material for: True bugs (Hemiptera, Heteroptera) as psyllid predators (Hemiptera, Psylloidea)
Source: Zookeys. 2013 Jul 30;(319):169–89. doi: 10.3897/zookeys.319.4316 (PMC3744743; doi:10.3897/zookeys.319.4316)
Supplement: XML Treatment for Malacocoris chlorizans [file zookeys.319.4316-treatment15.xml]

<!DOCTYPE tp:taxon-treatment
  PUBLIC "-//TaxonX//DTD Taxonomic Treatment Publishing DTD v0 20100105//EN" "tax-treatment-NSO.dtd">
<tp:taxon-treatment xmlns:tp="http://www.plazi.org/taxpub"><tp:treatment-meta><mixed-citation publication-type="journal"><person-group><name><surname>Jerinić-Prodanović</surname><given-names>Dušanka</given-names></name><name><surname>Protić</surname><given-names>Ljiljana</given-names></name></person-group><article-title>True bugs (Hemiptera, Heteroptera) as psyllid predators (Hemiptera, Psylloidea)</article-title><source>Zookeys</source><day>30</day><month>7</month><year>2013</year><volume>2013</volume><issue>319</issue><fpage>169</fpage><lpage>189</lpage><pub-id pub-id-type="doi">10.3897/zookeys.319.4316</pub-id></mixed-citation></tp:treatment-meta><tp:nomenclature><label>15)</label><tp:taxon-name>
                            <tp:taxon-name-part taxon-name-part-type="genus">Malacocoris</tp:taxon-name-part>
                            <tp:taxon-name-part taxon-name-part-type="species">chlorizans</tp:taxon-name-part>
                        </tp:taxon-name><tp:taxon-authority>Panzer, 1794</tp:taxon-authority></tp:nomenclature><tp:treatment-sec sec-type="Trophic status"><title>Trophic status.</title><p>Zoophagous.</p></tp:treatment-sec><tp:treatment-sec sec-type="Distribution"><title>Distribution.</title><p>Eurasia.</p></tp:treatment-sec><tp:treatment-sec sec-type="Prey"><title>Prey.</title><p><bold><italic><tp:taxon-name>Homotoma ficus</tp:taxon-name></italic></bold>, from <italic><tp:taxon-name>Ficus carica</tp:taxon-name></italic>, Beograd–Hotel Jugoslavija, 16.V.2007, collected 1♂, 1♀; Beograd–Voždovac, 26.V.2007, collected 5♂♂, 1♀; Zemunski kej, 15.V.2008, collected 1 larva.</p><p>A general predator on aphids, psyllids, eggs and larvae of leaf miner moths (<xref ref-type="bibr" rid="B35">Wheeler 2000b</xref>, <xref ref-type="bibr" rid="B36">Wyniger and Burckhardt 2003</xref>). In Croatia, it is registered as a predator of <italic><tp:taxon-name>Panonychus ulmi</tp:taxon-name></italic> in apple orchards by <xref ref-type="bibr" rid="B1">Arčanin and Balarin (1972)</xref>.</p><p><italic><tp:taxon-name>Malacocoris chlorizans</tp:taxon-name></italic> has been already registered in Serbia (<xref ref-type="bibr" rid="B23">Protić 1998</xref>) but in the present paper is reported for the first time as a predator of psyllids in this country.</p></tp:treatment-sec><ref-list><ref id="B35"><mixed-citation xmlns:xlink="http://www.w3.org/1999/xlink" xlink:type="simple"><person-group><name name-style="western"><surname>Wheeler</surname><given-names>Jr AG</given-names></name></person-group> (<year>2000b</year>) <article-title>Predacious plant bugs (Miridae).</article-title> In: <person-group><name name-style="western"><surname>Schaefer</surname><given-names>CW</given-names></name><name name-style="western"><surname>Pannizzi</surname><given-names>AR</given-names></name></person-group> (<role>Eds</role>). <issue-title>Heteroptera of Economic Importance.</issue-title><source>CRC Press, Washington</source>: <fpage>657</fpage>-<lpage>693</lpage>.</mixed-citation></ref><ref id="B36"><mixed-citation xmlns:xlink="http://www.w3.org/1999/xlink" xlink:type="simple"><person-group><name name-style="western"><surname>Wyniger</surname><given-names>D</given-names></name><name name-style="western"><surname>Burckhardt</surname><given-names>D</given-names></name></person-group> (<year>2003</year>) <article-title>Die Landwanzenfauna (Hemiptera, Heteroptera) von Basel (Schweiz) und Umgebung.</article-title><source>Mitteilungen der Schweizerischen entomologischen Gesellschaft</source><volume>76</volume>: <fpage>1</fpage>-<lpage>136</lpage>.</mixed-citation></ref><ref id="B1"><mixed-citation xmlns:xlink="http://www.w3.org/1999/xlink" xlink:type="simple"><person-group><name name-style="western"><surname>Arčanin</surname><given-names>B</given-names></name><name name-style="western"><surname>Balarin</surname><given-names>I</given-names></name></person-group> (<year>1972</year>) <article-title>Predatorske vrste Heteroptera zastupljene u fauni jabučnih nasada Hrvatske.</article-title><source>Acta entomologica Jugoslavica</source><volume>8</volume> (<issue>1/2</issue>): <fpage>11</fpage>–<lpage>21</lpage>.</mixed-citation></ref><ref id="B23"><mixed-citation xmlns:xlink="http://www.w3.org/1999/xlink" xlink:type="simple"><person-group><name name-style="western"><surname>Protić</surname><given-names>Lj</given-names></name></person-group> (<year>1998</year>) <article-title>Catalogue of the Heteroptera fauna of Yugoslav countries. Part one.</article-title><source>Natural History Museum, Belgrade.</source><comment>Special issue</comment><volume>38</volume>: <fpage>1</fpage>-<lpage>215</lpage>.</mixed-citation></ref></ref-list></tp:taxon-treatment>
