# Supplementary material for: True bugs (Hemiptera, Heteroptera) as psyllid predators (Hemiptera, Psylloidea)
Source: Zookeys. 2013 Jul 30;(319):169–89. doi: 10.3897/zookeys.319.4316 (PMC3744743; doi:10.3897/zookeys.319.4316)
Supplement: XML Treatment for Orthotylus (Orthotylus) marginalis [file zookeys.319.4316-treatment17.xml]

<!DOCTYPE tp:taxon-treatment
  PUBLIC "-//TaxonX//DTD Taxonomic Treatment Publishing DTD v0 20100105//EN" "tax-treatment-NSO.dtd">
<tp:taxon-treatment xmlns:tp="http://www.plazi.org/taxpub"><tp:treatment-meta><mixed-citation publication-type="journal"><person-group><name><surname>Jerinić-Prodanović</surname><given-names>Dušanka</given-names></name><name><surname>Protić</surname><given-names>Ljiljana</given-names></name></person-group><article-title>True bugs (Hemiptera, Heteroptera) as psyllid predators (Hemiptera, Psylloidea)</article-title><source>Zookeys</source><day>30</day><month>7</month><year>2013</year><volume>2013</volume><issue>319</issue><fpage>169</fpage><lpage>189</lpage><pub-id pub-id-type="doi">10.3897/zookeys.319.4316</pub-id></mixed-citation></tp:treatment-meta><tp:nomenclature><label>17)</label><tp:taxon-name>
                            <tp:taxon-name-part taxon-name-part-type="genus">Orthotylus</tp:taxon-name-part>
                            (<tp:taxon-name-part taxon-name-part-type="subgenus">Orthotylus</tp:taxon-name-part>)
                            <tp:taxon-name-part taxon-name-part-type="species">marginalis</tp:taxon-name-part>
                        </tp:taxon-name><tp:taxon-authority>Reuter, 1884</tp:taxon-authority></tp:nomenclature><tp:treatment-sec sec-type="Trophic status"><title>Trophic status.</title><p>Zoophytophagous.</p></tp:treatment-sec><tp:treatment-sec sec-type="Distribution"><title>Distribution.</title><p>Eurosiberian.</p></tp:treatment-sec><tp:treatment-sec sec-type="Prey"><title>Prey.</title><p><bold><italic><tp:taxon-name>Cacopsylla rhamnicola</tp:taxon-name></italic></bold>, from <italic><tp:taxon-name>Rhamnus cathartica</tp:taxon-name></italic>, Beograd–Hotel Jugoslavija, 15.V.2008, reared 1♀ ‘ex larva' 19.V.2008.</p><p><italic><tp:taxon-name>Orthotylus marginalis</tp:taxon-name></italic> is registered as a predator of aphids and psyllids (<xref ref-type="bibr" rid="B35">Wheeler 2000b</xref>). In Finland and Russia, it was mentioned as a predator of <italic><tp:taxon-name>Cacopsylla mali</tp:taxon-name></italic> (<xref ref-type="bibr" rid="B15">Jonsson 1983</xref>).</p><p>Registered in Serbia (<xref ref-type="bibr" rid="B25">Protić 2011</xref>) but here reported for the first time as a psyllid predator.</p></tp:treatment-sec><ref-list><ref id="B35"><mixed-citation xmlns:xlink="http://www.w3.org/1999/xlink" xlink:type="simple"><person-group><name name-style="western"><surname>Wheeler</surname><given-names>Jr AG</given-names></name></person-group> (<year>2000b</year>) <article-title>Predacious plant bugs (Miridae).</article-title> In: <person-group><name name-style="western"><surname>Schaefer</surname><given-names>CW</given-names></name><name name-style="western"><surname>Pannizzi</surname><given-names>AR</given-names></name></person-group> (<role>Eds</role>). <issue-title>Heteroptera of Economic Importance.</issue-title><source>CRC Press, Washington</source>: <fpage>657</fpage>-<lpage>693</lpage>.</mixed-citation></ref><ref id="B15"><mixed-citation xmlns:xlink="http://www.w3.org/1999/xlink" xlink:type="simple"><person-group><name name-style="western"><surname>Jonsson</surname><given-names>N</given-names></name></person-group> (<year>1983</year>) <article-title>The life history of <italic>Psylla mali</italic> Schmidberger (Hom., Psyllidae); and its relationship to the development of the apple blossom. Fauna Norvegica.</article-title><source>Norvegian Journal of Entomology, Ser. B,</source><volume>30</volume> (<issue>1</issue>): <fpage>3</fpage>-<lpage>8</lpage>.</mixed-citation></ref><ref id="B25"><mixed-citation xmlns:xlink="http://www.w3.org/1999/xlink" xlink:type="simple"><person-group><name name-style="western"><surname>Protić</surname><given-names>Lj</given-names></name></person-group> (<year>2011</year>) <source>Heteroptera. Natural History Museum, Belgrade, Posebna izdanja 43: 259 pp.</source></mixed-citation></ref></ref-list></tp:taxon-treatment>
