# Supplementary material for: True bugs (Hemiptera, Heteroptera) as psyllid predators (Hemiptera, Psylloidea)
Source: Zookeys. 2013 Jul 30;(319):169–89. doi: 10.3897/zookeys.319.4316 (PMC3744743; doi:10.3897/zookeys.319.4316)
Supplement: XML Treatment for Psallus (Hylopsallus) assimilis [file zookeys.319.4316-treatment18.xml]

<!DOCTYPE tp:taxon-treatment
  PUBLIC "-//TaxonX//DTD Taxonomic Treatment Publishing DTD v0 20100105//EN" "tax-treatment-NSO.dtd">
<tp:taxon-treatment xmlns:tp="http://www.plazi.org/taxpub"><tp:treatment-meta><mixed-citation publication-type="journal"><person-group><name><surname>Jerinić-Prodanović</surname><given-names>Dušanka</given-names></name><name><surname>Protić</surname><given-names>Ljiljana</given-names></name></person-group><article-title>True bugs (Hemiptera, Heteroptera) as psyllid predators (Hemiptera, Psylloidea)</article-title><source>Zookeys</source><day>30</day><month>7</month><year>2013</year><volume>2013</volume><issue>319</issue><fpage>169</fpage><lpage>189</lpage><pub-id pub-id-type="doi">10.3897/zookeys.319.4316</pub-id></mixed-citation></tp:treatment-meta><tp:nomenclature><label>18)</label><tp:taxon-name>
                            <tp:taxon-name-part taxon-name-part-type="genus">Psallus</tp:taxon-name-part>
                            (<tp:taxon-name-part taxon-name-part-type="subgenus">Hylopsallus</tp:taxon-name-part>)
                            <tp:taxon-name-part taxon-name-part-type="species">assimilis</tp:taxon-name-part>
                        </tp:taxon-name><tp:taxon-authority>Stichel, 1956</tp:taxon-authority></tp:nomenclature><tp:treatment-sec sec-type="Trophic status"><title>Trophic status.</title><p>Phytozoophagous.</p></tp:treatment-sec><tp:treatment-sec sec-type="Distribution"><title>Distribution.</title><p>Europe.</p></tp:treatment-sec><tp:treatment-sec sec-type="Preys"><title>Preys.</title><p><bold><italic><tp:taxon-name>Psyllopsis discrepans</tp:taxon-name></italic></bold>, from <italic><tp:taxon-name>Fraxinus</tp:taxon-name></italic> sp., Ilinci, 21.V.2005, reared 2♂♂, 2♀♀; Umčari, 25.V.2007, reared 1♀. <bold><italic><tp:taxon-name>Psyllopsis fraxinicola</tp:taxon-name></italic></bold> and <bold><italic><tp:taxon-name>Psyllopsis discrepans</tp:taxon-name></italic></bold>, from <italic><tp:taxon-name>Fraxinus</tp:taxon-name></italic> sp., Beograd–Autokomanda, 10.V.2007, reared 5♂♂, 8♀♀ ‘ex larva' 16.V.2007.</p><p><!--PageBreak-->Already known as a predator of various insect species, inlcuding psyllids.</p><p>Previously registered in Serbia (<xref ref-type="bibr" rid="B23">Protić 1998</xref>) but in the present paper reported for the first time as a psyllid predator in this country.</p></tp:treatment-sec><ref-list><ref id="B23"><mixed-citation xmlns:xlink="http://www.w3.org/1999/xlink" xlink:type="simple"><person-group><name name-style="western"><surname>Protić</surname><given-names>Lj</given-names></name></person-group> (<year>1998</year>) <article-title>Catalogue of the Heteroptera fauna of Yugoslav countries. Part one.</article-title><source>Natural History Museum, Belgrade.</source><comment>Special issue</comment><volume>38</volume>: <fpage>1</fpage>-<lpage>215</lpage>.</mixed-citation></ref></ref-list></tp:taxon-treatment>
