# Supplementary material for: True bugs (Hemiptera, Heteroptera) as psyllid predators (Hemiptera, Psylloidea)
Source: Zookeys. 2013 Jul 30;(319):169–89. doi: 10.3897/zookeys.319.4316 (PMC3744743; doi:10.3897/zookeys.319.4316)
Supplement: XML Treatment for Pseudoloxops coccinea [file zookeys.319.4316-treatment21.xml]

<!DOCTYPE tp:taxon-treatment
  PUBLIC "-//TaxonX//DTD Taxonomic Treatment Publishing DTD v0 20100105//EN" "tax-treatment-NSO.dtd">
<tp:taxon-treatment xmlns:tp="http://www.plazi.org/taxpub"><tp:treatment-meta><mixed-citation publication-type="journal"><person-group><name><surname>Jerinić-Prodanović</surname><given-names>Dušanka</given-names></name><name><surname>Protić</surname><given-names>Ljiljana</given-names></name></person-group><article-title>True bugs (Hemiptera, Heteroptera) as psyllid predators (Hemiptera, Psylloidea)</article-title><source>Zookeys</source><day>30</day><month>7</month><year>2013</year><volume>2013</volume><issue>319</issue><fpage>169</fpage><lpage>189</lpage><pub-id pub-id-type="doi">10.3897/zookeys.319.4316</pub-id></mixed-citation></tp:treatment-meta><tp:nomenclature><label>21)</label><tp:taxon-name>
                            <tp:taxon-name-part taxon-name-part-type="genus">Pseudoloxops</tp:taxon-name-part>
                            <tp:taxon-name-part taxon-name-part-type="species">coccinea</tp:taxon-name-part>
                        </tp:taxon-name><tp:taxon-authority>Meyer-Dür, 1843</tp:taxon-authority></tp:nomenclature><tp:treatment-sec sec-type="Trophic status"><title>Trophic status.</title><p>Zoophagous.</p></tp:treatment-sec><tp:treatment-sec sec-type="Distribution"><title>Distribution.</title><p>Euro-Mediterranean.</p></tp:treatment-sec><tp:treatment-sec sec-type="Preys"><title>Preys.</title><p><bold><italic><tp:taxon-name>Psyllopsis fraxinicola</tp:taxon-name></italic></bold>, from <italic><tp:taxon-name>Fraxinus</tp:taxon-name></italic> sp., Niš, 27.V.2008, collected 1♂. <bold><italic><tp:taxon-name>Psyllopsis</tp:taxon-name></italic> sp.</bold>, <italic><tp:taxon-name>Fraxinus</tp:taxon-name></italic> sp., Beograd–Autokomanda 8.V.2010, reared 1♂ ‘ex larva' 21.V.2010.</p><p>Registered in Serbia (<xref ref-type="bibr" rid="B24">Protić 1999</xref>). Reported for the first time as a predator of psyllids.</p></tp:treatment-sec><ref-list><ref id="B24"><mixed-citation xmlns:xlink="http://www.w3.org/1999/xlink" xlink:type="simple"><person-group><name name-style="western"><surname>Protić</surname><given-names>Lj</given-names></name></person-group> (<year>1999</year>) <article-title>Six species of Miridae new to the fauna of Yugoslavia.</article-title><source>Acta entomologica Slovenica</source><volume>7</volume> (<issue>1</issue>): <fpage>53</fpage>-<lpage>57</lpage>.</mixed-citation></ref></ref-list></tp:taxon-treatment>
